# Supplementary material for: Identification of Plasmodium falciparum VAR2CSA peptides differentially recognized by IgG of multigravidae through epitope excision
Source: Front Immunol. 2025 Nov 10;16:1704346. doi: 10.3389/fimmu.2025.1704346 (PMC12641020; doi:10.3389/fimmu.2025.1704346)
Supplement: Supplementary file 1 [file DataSheet1.xlsx]

## Sheet: FullLength_VAR2CSA_4Alleles
Allele	Peptide	Start	End	Log2 FC	P value	Intensity_Fr1-20 TMT16-126_Primi_9	Intensity_Fr1-20 TMT16-127N_Primi_10	Intensity_Fr1-20 TMT16-127C_Primi_2	Intensity_Fr1-20 TMT16-128N_Primi_1	Intensity_Fr1-20 TMT16-128C_Primi_6	Intensity_Fr1-20 TMT16-129N_Primi_5	Intensity_Fr1-20 TMT16-129C_Primi_4	Intensity_Fr1-20 TMT16-130N_Primi_3	Intensity_Fr1-20 TMT16-130C_Multi_5	Intensity_Fr1-20 TMT16-131N_Multi_4	Intensity_Fr1-20 TMT16-131C_Multi_6	Intensity_Fr1-20 TMT16-132N_Multi_2	Intensity_Fr1-20 TMT16-132C_Multi_9	Intensity_Fr1-20 TMT16-133N_Multi_10	Intensity_Fr1-20 TMT16-133C_Multi_1	Intensity_Fr1-20 TMT16-134N_Multi_3
7G8	SSIGDK	4	9	0.081	NS	274134	364437	458655	286921	308376	320984	263157	326376	388339	373565	444619	294207	344843	343381	319413	243690
7G8	IEEYLK	10	15	-0.072	NS	86043	111443	155275	82042	99497.4	102174	91145.4	104810	121573	108485	96488.8	74267.8	113829	115187	95840.9	67051.3
7G8	IDELLK	23	28	0.098	NS	540472	760130	1.06829e+06	621258	666029	715387	493121	656604	801724	816221	980090	636578	790309	798078	607644	462428
7G8	ADPSEVEYYR	29	38	3.624	NS	0	0	0	0	0	91800.3	129766	249268	85982.3	64839.9	62981.5	63359	78291.3	54812.4	72756.7	45097.4
7G8	ADPSEVEY	29	36	0.01	NS	28048.4	41739.7	62551.3	34041	33001.6	38770.6	33185.2	29942.9	46026.5	38999	48217.4	29998	38290.6	37993.2	34031.9	26112.3
7G8	ADPSEVEYY	29	37	-0.02	NS	17362.7	21569.7	34428.4	19963.1	21809.9	24583.1	17948.2	18771.6	26008.4	22859.9	26422.4	17263.6	24298.3	25800.3	19630.6	12500.8
7G8	SGGDGDYLK	39	47	3.9	0.003	0	0	0	102003	117081	331016	266134	315132	404383	386195	428133	326406	396146	388478	340210	270189
7G8	HSDSGK	57	62	0.247	NS	61796.3	81396.2	111203	56357.1	64194.6	63776.8	61214.2	52109.9	91628.8	79433.9	151097	71313.1	69844.3	77755.9	61542.8	61777.2
7G8	ASENNK	88	93	0.01	NS	158484	209717	305033	158621	183317	199793	163001	181797	212736	206574	250153	158142	207660	204399	179919	138707
7G8	NVFVPPR	94	100	-0.042	NS	33872.1	38649	44375.1	34788.2	37101.1	38204.5	38728.8	37929.2	37417.6	33772.6	28648.8	38349.6	38316.8	38699	41074.3	39471.1
7G8	NLENLNVER	108	116	0.073	NS	87900.9	126202	152771	96958.9	101201	105793	82288.3	93272.1	126797	124866	112531	101354	114752	122474	106572	74974.7
7G8	ENLNVER	110	116	0.061	NS	98475.4	145688	173787	100800	94327.9	108607	72679	93481.1	133389	138879	138906	101813	115682	130374	91207.8	68129.1
7G8	LADVLL	124	129	0.103	NS	65339.4	83889.5	116947	65277	66908.9	72721.8	52012.8	59712.8	83747.9	87258	107542	65755.4	81414.6	87247.7	65201.2	46858.3
7G8	SFADIADIIR	157	166	0.08	NS	418620	555198	814260	473187	471296	504376	398527	478389	601523	590962	656453	470355	562591	585076	502890	348652
7G8	IADIIRGR	161	168	0.389	NS	8809.88	8030.02	3669.31	6631.63	5972.93	8096.38	11335.1	9592.91	30656	8617.1	5530.65	14934.7	6487.65	5243.78	9119.74	11567.4
7G8	GRDGNK	167	172	0.135	NS	263924	374584	542643	303887	360817	381652	280432	348798	442486	429508	408168	328902	437749	457396	367263	247870
7G8	STNNVEEL	177	184	0.082	NS	17936.7	23716.2	21165.4	17445.5	21027.6	17561.4	19778.4	12713.1	17512.5	22411.7	29352.3	18754.1	17401.7	20560.8	15596.1	19095.2
7G8	YPNDDPK	203	209	0.052	NS	348493	493320	730422	450667	414657	491114	348782	451182	542232	555910	664186	431482	436397	467398	404605	339583
7G8	LREDWW	213	218	0.1	NS	368606	497832	763892	386992	366225	462487	313176	354428	527211	544641	586615	382113	505964	504842	414027	260522
7G8	VWEVITCGAR	225	234	-0.106	NS	73623.8	81653.5	70995.1	61990.2	63473.1	64589.6	72826.3	75482.1	71397.4	71799.6	44035.4	67306.5	68327.6	77112.5	61208.5	67658.8
7G8	SNDLLIKR	235	242	5.016	0.001	0	0	0	0	0	0	0	0	0	38155.2	23411	38694	71146.5	27490.6	51024.2	35920.1
7G8	SNDLLIK	235	241	0.074	NS	309997	376962	518743	301076	372461	374844	296597	362793	442192	413860	428649	325502	415177	421408	363760	254195
7G8	ESEGENKL	249	256	3.268	0.02	0	0	0	201814	214483	219444	212216	182226	227322	255044	290097	206971	267681	286319	209242	184447
7G8	ESEGENK	249	255	0.013	NS	586208	824348	1.13594e+06	591733	709415	728742	580064	680584	869491	808990	914460	607058	774997	774679	662643	459660
7G8	LDYVPQ	273	278	0.014	NS	36678.2	52747.8	64965.8	37046.2	43209.1	39717.6	42237.2	40035.3	44232.6	46658.4	55065.1	38953.8	45157.3	48083.3	41700.9	36347
7G8	LDYVPQFLR	273	281	-1.103	NS	0	3191.66	880.177	2046.54	3331.29	4425.52	8378.87	22766.6	0	2450.79	1121.44	2571.4	1798.41	723.016	1661.72	2331.38
7G8	IEDLYR	287	292	0.055	NS	127322	158633	205347	133305	141398	142390	118090	129447	159826	164094	160069	128805	156686	165917	152027	107944
7G8	QNLIDDMER	295	303	0.06	NS	134965	170261	202280	149969	119939	152824	126512	134987	171074	171639	184595	144321	151937	164450	134602	120927
7G8	IDDMER	298	303	-0.253	NS	16513.7	7864.97	8445.47	11830.8	25815.6	8383.31	10493	9151	8413.04	9097.5	12582.2	10756.6	6165.17	8853.54	9383.19	12475.6
7G8	SEWENQK	341	347	6.211	0.008	0	0	0	0	0	654675	497737	635755	797024	756057	719198	585730	742068	730157	615574	439303
7G8	YDDYVK	370	375	0.021	NS	319286	373974	491239	283157	318139	349687	275192	328156	415175	387686	415523	294892	341742	343608	322576	250448
7G8	SSLENYIK	387	394	5.628	0.001	0	0	0	0	0	0	0	0	0	71069.4	51554.3	52585.9	80260.7	62516.1	69100.8	55364.5
7G8	SSLENY	387	392	0.09	NS	53412.6	58988.9	68493.4	38998.7	52549.6	46789.7	41853.1	50026.7	59058	52869.5	60445.5	48680	52669.7	56838.6	49167.7	52760.8
7G8	DDPYSK	395	400	-0.173	NS	167248	196694	278111	176993	193937	204015	150142	226772	224311	196274	140739	135723	217745	185598	195052	126019
7G8	LSFIPN	406	411	0.127	NS	26040.3	35548.3	45971.3	24213.5	31184.4	28462.9	24294.6	23897.9	36270.8	31379.7	51086.1	28899.1	29520.1	37427.5	27011.6	21451.7
7G8	SVEQAQT	439	445	-0.027	NS	25360.6	16931	8248.54	9049.58	14535.9	10999	9676.33	11373.1	12137.7	10201.6	15097.4	13225.6	10755.4	8390.12	11456.1	18998.2
7G8	LGVRENDK	473	480	5.539	0.0015	0	0	0	0	0	0	0	52779.5	49055.9	57080.9	45950	64122.8	74109.4	68618.2	60838.8	46666.2
7G8	SGTSTVN	554	560	0.321	NS	8135.86	8215.08	5192.08	3674.34	4066.53	5721.75	5579.7	6781.71	9248.91	23929.5	4087.53	6268.36	4923.42	4447.9	5844.72	9158.43
7G8	SGTSTVNK	554	561	0.012	NS	140886	187743	228989	151099	168663	187701	130901	239432	202110	199053	196855	168742	180151	183302	167622	131560
7G8	EYANTIGLPPR	578	588	3.191	NS	0	0	0	0	0	36694.9	31351.7	33118.6	24233	25585	24011.2	20795.5	26464.6	24008.1	50112	36923.1
7G8	ANTIGLPPR	580	588	0.104	NS	67681.3	76834.3	85435.1	65180	58949.9	66008.3	71397.5	63266.6	63526.1	73640.9	70847.7	77251.4	69379.2	69022.5	72788.6	101605
7G8	IGLPPR	583	588	0.139	NS	28700.3	31498.2	35067.3	26281.3	32379.8	27019.7	29477.5	27546.1	34644	30790.1	33130.3	30894.2	31696.7	26787.7	39248.6	35222.4
7G8	LGNLPK	594	599	-0.001	NS	123420	155087	205205	116844	137374	128500	108491	127858	171633	154288	169949	108987	147355	147489	119846	87582.3
7G8	LENVSK	600	605	0.033	NS	170952	242832	321616	185051	191266	220341	168000	200641	258062	237551	287447	178643	215836	223945	204459	135513
7G8	IVSFHEGK	624	631	4.608	0.04	0	0	0	0	0	134118	129113	106551	128410	119242	94612.7	112858	138721	110090	155497	117738
7G8	NDDNGK	641	646	0.14	NS	339173	498989	577361	383439	340681	457768	327831	373389	519993	565052	533102	436586	422082	515420	357066	295394
7G8	ADYGDLIK	657	664	0.745	NS	0	29399.6	35737.4	20113.9	23114.1	25847.4	20039.2	20092.5	30426.9	27689.4	43032.4	21664.3	27062.1	27912.3	19482.1	19833.5
7G8	DNEYTK	670	675	-0.042	NS	246998	287444	364661	236605	247976	268261	209771	259077	300762	306447	202340	187918	301517	284494	278892	208964
7G8	DLELNLQK	676	683	5.349	0.01	0	0	0	0	0	0	0	0	0	0	0	230188	345566	325083	285697	203439
7G8	AFGKLF	684	689	0.019	NS	18777	17552.4	24621.3	23053	24736.7	20432.7	17324.7	21842.6	18544.6	27634.4	17299.4	24587.6	21956.1	18441.3	19870.4	22717.8
7G8	NISAEQDTSY	696	705	0.057	NS	36498.9	39433.3	39590.7	32805.4	35028.5	38884.5	40729.8	32880.5	36507.1	38490.3	34854.2	34709.5	37653.9	37858.3	38805.4	49667.7
7G8	SSLDELR	706	712	0.026	NS	158073	200864	252084	159492	153589	181769	139867	151549	206047	203405	226107	149681	173100	175150	163980	123410
7G8	IWIAMK	723	728	-0.016	NS	31657.8	36225.8	50038.4	31574.6	26991.4	33080.1	25062.4	29589.7	22280.6	43713.9	49608.1	24203.6	28085.7	30254.8	29609.9	37296.5
7G8	LIPQYL	760	765	0.52	NS	0	1297.67	1185.21	0	0	1488.2	0	1539.09	0	0	1506.47	0	1975.07	746.641	3183.82	6451.34
7G8	LIPQYLR	760	766	0.058	NS	18431.2	12442	18283.1	18917.1	15489.6	16975.1	13174.3	11953.4	13564.1	16027.7	10822	16482.8	14704	16019.6	32755.3	15125.8
7G8	GGDGTAGSSW	830	839	-0.022	NS	12474.5	14050	19138.9	10995.4	16170.6	15190.4	13780	15280.7	14610.9	14882.9	15080.3	9592.57	16531.7	14695.4	13747.4	16079.2
7G8	RWDQIY	842	847	0.087	NS	89043.8	111343	148264	81895.1	90334.4	95516.6	86457.2	87838.8	122955	103478	109716	88645.1	111370	117006	107082	74017.9
7G8	WDQIYK	843	848	-0.208	NS	30369.5	42366.2	39885.8	27956.4	25254.9	31276.9	26742.2	26874.5	35369.4	25584.7	22211.8	23414.7	28164.6	25082.7	27493.7	28096.9
7G8	HIEDAK	853	858	0.037	NS	1.10886e+06	1.61131e+06	2.19132e+06	1.27321e+06	1.27382e+06	1.51492e+06	1.15634e+06	1.33717e+06	1.81071e+06	1704051	1.78865e+06	1.28626e+06	1.42209e+06	1459601	1.26446e+06	980906
7G8	HIEDAKR	853	859	0.035	NS	159077	154850	194178	128096	118831	137055	123370	128236	155009	168323	152853	143350	143569	159680	129291	112822
7G8	HLIDIGL	888	894	0.071	NS	83732.4	112040	150782	87915	86295.1	89581.1	83337.2	83494.2	111485	106236	132912	93687.4	93113.9	97937.4	92820.1	79251.8
7G8	HLIDIGLTTPS	888	898	-0.225	NS	22610.4	18245.4	17034.3	24601	23872	18317.3	24639.2	15967.1	19690.6	17790.1	15556	17709.1	17186	12055.9	22025.8	19403.3
7G8	TTPSSY	895	900	0.111	NS	59548.8	74652	77029.1	71895.1	61097.2	65657.3	54651.8	57297	84240.7	71519.5	85164.8	56991.2	64071.2	69000.7	71401.2	62083.7
7G8	SQSSDTL	935	941	0.157	NS	41637.5	51437.7	64305.8	35390.7	44272.7	46025.8	37966.4	39869	57192.8	51626.2	62990.1	42099.2	50420.9	54707	45458	36649.8
7G8	VVVNVPSPL	942	950	0.009	NS	21417.5	25717.1	29888.2	20835.6	21786	24761.4	21939.9	21377.4	23733	22724.4	23212	25120.6	24111.3	21841.6	25142.8	21909.1
7G8	GNTPHGY	951	957	0.015	NS	219780	307807	407070	344444	234398	329960	273629	237112	278315	292350	303100	259590	319223	319112	308182	258065
7G8	GNTPHGYK	951	958	-0.106	NS	55410.2	56959.4	90924.2	69130.2	73047.5	78954.9	57366.7	63472.1	67966.1	59610	57179.7	48644.7	58132.6	56171.3	71990.3	87267.1
7G8	EYMNQW	977	982	-0.112	NS	28876.3	32929.9	37746.3	31674.4	29508.2	34958.6	28236.9	30197.7	35522.2	30565.4	20705.8	28636.1	28290.4	27075.5	31036.4	35075.3
7G8	SCGSAR	983	988	0.19	NS	33875.5	37126.4	37259.2	21384.1	17238.2	20936.7	27905.7	19478.1	37327	29334.8	31320.7	34848.8	25836.7	32358.9	23253.6	24298.9
7G8	GYKNDNY	993	999	-0.175	NS	37075.6	34951.8	73912.7	45872.5	47970.3	42291.3	37264.8	48006.7	52607.3	36228.7	26553	37793.8	47703	46375.5	47696.8	29920.7
7G8	NDNYEL	996	1001	0.098	NS	7466.26	8091.12	7114.77	5243.92	5235.84	5020.44	9208.27	5599.96	8005.07	5783.71	5646.13	7650.93	6935.57	7142.49	5772.63	9196.38
7G8	NGVDVKPT	1005	1012	0.13	NS	138979	172194	222958	148809	142451	164825	144586	130744	181207	189994	211968	161210	173815	191194	152081	132578
7G8	SSSTKL	1016	1021	0.384	0.03	40076.9	45958.2	62148.9	41348.1	40217.7	44108.9	34408.5	44671.1	58570	66173.6	66403	57795.5	58587.2	71956.2	47190.8	36723.6
7G8	LDGNDVMFF	1021	1029	0.069	NS	17217.6	20255.1	29008.6	17465.7	18920.7	18793.3	16331.8	17975.2	20076.7	23674.9	19203.3	18641.6	20956.2	21956.4	19519.4	17646.8
7G8	NLFEQW	1030	1035	-0.068	NS	7200.11	6641.75	7679.28	6619.68	6138.98	6000.75	7914.26	5347.43	5577.44	7734.05	5923.56	7327.72	5350.73	7017.64	6714.6	5492.81
7G8	NNYNKF	1113	1118	0.177	NS	33291.5	36160.1	47634.9	40617.5	34066.5	40035	31992.6	38961.5	39814.1	50951.5	36133.5	38724.9	56132.7	56212.8	38880.4	30317.2
7G8	QIYDANK	1122	1128	-0.3	NS	410908	433921	385453	250262	401960	275745	333520	495109	363708	278917	224459	324304	355194	267345	304621	279829
7G8	VVSLSHF	1135	1141	-0.112	NS	50905.2	55410.9	74572.7	56350.1	54049.6	54479	51644.5	57197.6	65836.1	58255.8	39643.8	45041.1	53813	51721.1	62103.1	46706.2
7G8	SHFLFF	1139	1144	-0.251	NS	85112.5	76265	21509.1	17122.4	10435.9	18652.6	107775	32515.2	41996.9	18690.1	7403.94	28802.8	49959.1	36026.9	28582.6	47079.4
7G8	NGDWSK	1156	1161	0.238	NS	127964	152097	124711	101618	99450.2	136396	107209	93426.1	138964	132068	113696	112291	130097	126717	159679	210536
7G8	NIGSDTF	1164	1170	0.173	NS	70442.6	98844.9	124398	77935.5	74978.7	86569.6	66716.3	68529.2	101135	106130	117785	85615.8	91795.9	102236	78682.9	65274.6
7G8	ENESTDTK	1201	1208	1.6	0.009	0	0	0	0	0	94778.8	76493.1	88406.1	113750	104265	118177	75697.8	105018	103918	92303.2	74432.9
7G8	LNATNYIR	1218	1225	-0.204	NS	17427.5	10709.5	7517.58	12097.8	11222.1	8815.65	12058.1	30158.9	7117.62	17201.5	5526.63	12732.1	9325.35	10230.5	9078.72	26435.5
7G8	DTIIHGDTN	1250	1258	0.089	NS	36590.8	43772.3	57176.3	33648.1	40493.4	44910.1	32831.8	32867.3	45004.9	40294.3	96913.8	33991.6	41852.1	35564.8	37775.5	29440.9
7G8	DTIIHGDTNGA	1250	1260	-0.193	NS	3210.76	2698.12	2391.96	2949.55	3078.93	1564.44	2466.96	3273.23	2332.15	2084.23	2222.77	2457.58	2245.44	1353.2	3220.09	3132.2
7G8	ETELLY	1304	1309	0.094	NS	74847	103119	150442	80035.9	82663.8	96787	63098.9	75809.7	102166	103124	129445	82108.3	99876.7	102732	84633.5	61527.8
7G8	GTAIISR	1315	1321	-0.025	NS	697530	1.02603e+06	1.41254e+06	793049	825110	982516	781200	893147	1.07552e+06	842748	1.03256e+06	780575	915678	1.00394e+06	891267	661297
7G8	AIISRN	1317	1322	-0.558	NS	9948.55	7975.53	3573.61	5688.76	7865.85	7238.15	15954.3	7481.02	5442.55	4867.31	2413.33	6555.08	4541.98	4620.14	6832.84	8283.39
7G8	EGGEDGK	1326	1332	0.24	NS	148147	201543	242569	184208	176546	212381	142961	169769	208391	243027	220359	160509	262798	199729	160534	304209
7G8	SNGLPK	1346	1351	0.262	NS	29112.4	42749	46591.5	32455.5	30510.6	32223.8	28384.8	27168.1	40138.9	44072.4	81268.2	42207.4	32225.6	39344.8	31704.4	25070
7G8	SFIDYK	1360	1365	-0.014	NS	364285	466748	652090	348159	438796	405961	345553	429604	510933	461823	398551	413459	477851	431814	418254	280805
7G8	NMILGTSVNTY	1366	1376	0.88	NS	0	0	0	3541.42	4422.5	12666.8	19242.2	15763.4	12194.5	13431.5	11364.4	11600	12542.2	11230.1	16854.9	13210.9
7G8	NMILGTSVN	1366	1374	-0.11	NS	33055.1	35672.7	19271.3	30773.5	22452	29727.6	33457.9	33315.6	21397.9	25778.4	21673.5	28577.8	21734.9	20550.7	45943.9	33942.4
7G8	ILGTSVN	1368	1374	-0.124	NS	62564.4	61148.7	35734.1	27401.3	42643.5	29826.3	31135	40431.8	34241.2	27724.9	43591	38545.3	31000.4	23245.2	39716.9	66183.5
7G8	ILGTSVNTY	1368	1376	-0.094	NS	39209.8	13864.5	17019.7	15274.3	16143.2	17288.2	17657.3	16093.6	16637.9	14740.1	13165.3	17297.6	16324.7	18963.6	21290	18106.9
7G8	LQEDIK	1382	1387	-0.128	NS	499834	541027	569986	388592	458849	442091	405879	445499	457771	435430	530367	390894	463153	445067	399192	318030
7G8	GTPQQK	1393	1398	0.078	NS	121364	177404	238839	144313	147512	168159	148790	155551	199125	178197	195233	166265	175289	172196	151055	125343
7G8	IGGVGSSTEN	1401	1410	-0.435	NS	86482.7	108248	41356.6	45519.8	46669.1	58883.7	72175	39161.1	42198.9	32721.4	51962	55025.4	32927.5	35105.8	42854.1	62829.6
7G8	IGGVGSSTENVN	1401	1412	-0.056	NS	46921.9	47500.1	42203.4	42420.7	42408	39641.3	54914.1	29976.7	39326.3	42046.7	40218.7	37267.6	38279.1	32986.5	56154.2	46050.7
7G8	GIEGEMW	1417	1423	-0.53	NS	9187.85	8324.08	6857.95	5140.92	3363.91	5962.13	3774.63	4437.16	5243.69	4680.99	5051.51	2881.47	4374.47	4244.62	2943.27	3127.42
7G8	EWGEQF	1466	1471	0.056	NS	41304.4	55991.7	72994.9	41486	39534.3	47986.7	30798.7	43293.5	51877.3	49693.3	65010.9	41744.7	51799.9	50576.8	40266.9	32763
7G8	LRYEQNIR	1476	1483	-0.104	NS	42125.8	42314.2	31805.5	34716.2	34299.1	61459.7	29380.6	44543.4	41199.8	46422.2	20445.8	38123.6	37849	27045.8	50161.1	39851
7G8	RYEQNIR	1477	1483	0.171	NS	162051	201772	259596	190957	200377	202027	147936	194257	259426	238384	162512	215231	233137	245037	208230	188893
7G8	YEQNIR	1478	1483	0.014	NS	151024	192982	233251	144477	145135	169240	127346	163846	187050	195549	208649	141549	167675	167591	147157	121943
7G8	SGQGDK	1501	1506	-0.088	NS	37686.3	93128.2	32548.4	22731.7	22193.3	22058.1	17236.5	19811.3	30574.1	30049.9	33251.6	31323.3	27832.5	28103.7	22309.5	15954.1
7G8	IQGACK	1507	1512	0.138	NS	38098.4	45299.3	62965.7	38620	40897.9	42929.3	34752.7	40183.1	44538.4	44922.6	51757.7	41069.2	45094.9	50996.7	44500.5	50727.1
7G8	SASDLLK	1544	1550	0.113	NS	138218	175049	235757	153977	156463	154502	125761	155158	184985	172726	203529	152299	183343	179529	169619	140035
7G8	NDNIEYK	1566	1572	1.629	NS	0	0	0	14952.7	11787	16335.1	18369.1	11068.9	14826.3	12809.9	11578	20198.2	12408.8	15425.5	14775.5	14782.2
7G8	DNIEYK	1567	1572	0.218	NS	35279.2	38842.3	32674.4	23294.7	27215.3	30876.8	36279.2	27195.1	32754.1	38454.6	29264.4	30207.7	26675.7	37587.9	49875	51959.9
7G8	TYYPYGDY	1573	1580	-0.077	NS	192672	168011	133709	172215	134124	166982	208010	120844	172546	166559	166537	148644	125117	131342	139943	166932
7G8	YPYGDY	1575	1580	0.485	0.005	17742.8	18079	21836.5	14176.7	15466.3	15300.2	13780.4	14500.5	19383.2	20957.2	25175.2	21077.1	22141.8	19831.7	35187.9	20776.6
7G8	YNNAEK	1594	1599	0.2	NS	291700	503049	436346	291365	277658	321565	233703	287101	367141	342123	426685	344378	453339	354978	334334	424865
7G8	GNDRTW	1610	1615	0.192	NS	32159.5	33114.7	19484	47840.2	21115.2	33719	22970.4	21090.4	33884.7	23272.2	49781.3	32585.7	26963.7	24568.6	35322.6	33193.3
7G8	KLENGR	1622	1627	0.1	NS	907716	1333799	1.88824e+06	1.33026e+06	1.10162e+06	1443106	1.18205e+06	1.30984e+06	2.05302e+06	1.7292e+06	1.45724e+06	1.22968e+06	1.33672e+06	1.42544e+06	1095179	987826
7G8	GVYVPPRR	1631	1638	0.613	NS	28874	26922.3	19231.4	23538.6	28087.8	33083.6	30058.9	40646.5	68200.1	28022	23246.6	33266.6	37754.5	4548.9	888488	52928.3
7G8	ELFPIIIK	1645	1652	6.828	0.01	0	0	0	0	0	0	0	0	0	0	0	1.36301e+06	1.70764e+06	1.72504e+06	1384034	986361
7G8	NDITNAK	1655	1661	0.015	NS	238023	351816	340671	233965	223511	273817	224983	235863	304522	306899	322846	247929	265201	283425	229281	184762
7G8	EELLETL	1662	1668	0.112	NS	26561.8	38217.8	59762.2	28908.8	35674.1	35425.8	27153.9	28194	38257.5	37003.3	49688.2	35680	37563.6	34757.7	33040.3	29094.1
7G8	QIVAEREAY	1669	1677	-0.643	0.002	13672	22497.1	11334.7	10438.1	16388.1	13212.8	15287.4	15502.4	12945.3	11231.2	8667.62	10363	8558.41	8948.64	6312.45	8379.91
7G8	QIVAER	1669	1674	0.066	NS	235706	280084	326508	181324	211251	229085	209310	217715	282945	258791	268408	214984	241838	245652	264540	187466
7G8	EAYYLWK	1675	1681	0.899	0.01	0	0	0	0	0	0	0	0	0	0	0	2493.36	2020.17	1898.91	1505.34	2006.14
7G8	QYNPTGK	1682	1688	-0.043	NS	310362	306488	409337	271509	357255	290193	304958	318743	331394	311280	326600	294998	339251	342482	279076	260676
7G8	GIDDANK	1689	1695	0.078	NS	194166	251185	361978	181366	243683	302269	212804	215240	262473	256479	289497	179046	290619	298097	292315	188905
7G8	DLEDIIK	1707	1713	0.119	NS	125714	196133	283548	144488	154536	183470	119864	140051	208844	203657	232836	151100	190072	197225	154119	107827
7G8	GNDLVHDEY	1714	1722	0.1	NS	166385	240535	356544	170713	240304	238875	179608	181792	263719	245600	295140	188633	262290	268348	205049	153003
7G8	NDIETK	1740	1745	0.048	NS	212491	224928	265505	209526	207272	231744	175799	204002	244314	263003	257177	228514	225031	241830	178565	162908
7G8	NDIETKR	1740	1746	0.219	NS	228106	163105	196137	163982	185452	273754	194116	185860	239996	226633	165568	330399	204723	208445	269414	215614
7G8	DAMQSGVR	1772	1779	0.012	NS	141596	177709	233467	158752	142597	171336	140076	145300	187078	174139	163144	171055	167433	166500	156622	136580
7G8	QSGVRK	1775	1780	0.36	0.009	48824.7	59317.7	89213.1	52504.3	58694.1	60118.2	53922.2	66280.9	80018.9	87790.6	65951.8	68332.3	90008.2	93713.6	69842.8	67463
7G8	AIDEEK	1781	1786	0.218	NS	1.75684e+06	2.02194e+06	2631616	1.32995e+06	1.62917e+06	1988006	1.51148e+06	1.48398e+06	2827687	1.97316e+06	2168209	1.42906e+06	2.17853e+06	1.68431e+06	1.91917e+06	2.4788e+06
7G8	HIGIAK	1803	1808	0.248	NS	18930.7	22562.1	24619.4	18972.4	16882	20528.5	22135.4	17978.4	19156.4	21724.7	21216	29754.3	20219.4	25239.9	33049.7	24505.1
7G8	IGIAKPQ	1804	1810	0.321	0.016	100986	140767	186484	111662	128953	118950	105055	108352	145704	161490	170150	144637	147101	164184	129357	169650
7G8	YFEDMK	1829	1834	0.035	NS	186267	250443	347410	187571	216494	232079	195507	227541	271945	257318	284908	187093	257924	245070	219641	164774
7G8	NGMSNY	1873	1878	-0.166	NS	88820.9	62094.5	30081.7	47021.3	41842.7	32744.6	53747.2	57213.8	50565.2	41307.9	19330.5	53467.4	38907.4	35156.4	50094.2	88554.7
7G8	ESEDGKDY	1889	1896	5.398	0.0007	0	0	0	0	0	0	0	39232	52983.8	55764.6	41389.7	41721.8	73892.2	85005.8	50448.6	25083.8
7G8	ESEDGK	1889	1894	0.142	NS	104931	145337	187573	103639	108710	124332	103099	110634	152325	141341	175125	107932	141681	138355	123860	101411
7G8	SGTVNK	1935	1940	0.013	NS	35239.2	43625.5	38124.4	21566.8	30608.7	31486.9	26466.6	27683.5	37539.3	33040.5	40032.2	28026.8	30864.7	28932.3	31498.1	24497.7
7G8	GPLDLMNEVL	1954	1963	0.067	NS	36891.4	49615.1	72443.8	39810.3	42112.7	47493.7	44023	37382.7	50687.7	56566.5	54618.8	43029.7	47953.2	48127.3	41772.9	38686.1
7G8	NEVLNK	1960	1965	0.178	NS	18820.4	20660.8	20792.9	19716.3	19865.9	24067.4	25509.3	16214.1	28532.1	25562.6	22021.7	26527.7	20470.7	22964.5	24703.1	17073.8
7G8	NEIDNAIK	1990	1997	2.439	0.02	0	0	0	0	0	9423.06	10096	8649.5	8498.73	8737.88	16305.1	11716	10422.7	7431.25	11942.6	9281.18
7G8	DYQLYPLDR	1998	2006	0.458	NS	0	10564.9	15040.1	11203.2	11384.2	15138.2	9835.97	12954.8	11519.3	13160.1	9523.68	11425.2	11829	9301.75	17060.2	11548.9
7G8	QLYPLDR	2000	2006	0.096	NS	232436	318223	405268	234565	238122	264944	225683	233001	326594	311269	334377	266332	281400	278476	259099	216438
7G8	NDMDMR	2039	2044	0.308	NS	16872.2	17173.3	17238.9	13644.6	12804.4	16033.6	9919.76	9584.3	13481	16285.2	29830.8	15293.3	11489.8	15535.4	15856.4	25866
7G8	DMRDPY	2042	2047	0.33	NS	23773.4	34026	46250	23843.8	31481.4	26533.7	25400.4	27876.9	33682.5	33867.3	66292.4	40634	34752	35771.5	31404.3	26089.1
7G8	DPYNKY	2045	2050	0.054	NS	21820.8	21700.7	33948.9	18001.9	24216.5	21904.6	21482.2	23556.6	29615.4	20998.6	19470.2	23189.5	25701.1	20844	33712.5	20639.8
7G8	GVLIPPR	2052	2058	0.138	NS	325833	454938	622173	379185	369249	434707	359960	396951	522986	497430	538622	440833	460868	468669	387940	332672
7G8	IVRGPANLR	2067	2075	0.4	0.046	81580.7	25631.5	22360.4	23681.1	25754.9	22901.4	28648.7	21793	66950.6	32386.9	24677.4	92272.4	32231.8	31175.1	31313.8	24113.8
7G8	GPANLR	2070	2075	0.012	NS	378338	615091	605382	383661	385620	4.15892e+06	183418	818160	579754	514319	519861	529200	509203	478256	724234	961037
7G8	NLNEFK	2076	2081	0.171	NS	281020	332709	376109	261352	297509	304518	235413	291004	333978	321748	295282	257501	314129	295584	271832	712100
7G8	GAQSEGK	2087	2093	0.114	NS	629564	943622	1.34459e+06	675060	784961	889745	716607	794510	984636	979072	1.09471e+06	718878	967651	972373	807915	698783
7G8	FLGNYY	2094	2099	0.244	NS	29392.2	34848.8	37607.9	30229.2	29307.3	28438.3	21627.7	26072	31995	44658.5	29281.9	34072.3	33571.1	30891.2	43435	32993.3
7G8	YYNEDK	2098	2103	-0.009	NS	34891.6	50892.5	56173.6	33776.8	39649.6	47974.2	37242	33238.5	46126.4	46782.8	47601	34602.6	40295.5	35889.1	38717.6	37839.3
7G8	ALEAMK	2115	2120	-0.029	NS	234681	297632	410347	224519	279889	295882	257526	270179	315671	291255	313348	215147	309745	276418	314998	238151
7G8	DYEDIIK	2125	2131	3.679	0.0085	0	0	0	285339	338111	348597	263867	291673	440797	454976	760223	350198	415469	420163	328031	231430
7G8	GSDMLAN	2132	2138	-0.183	NS	35951.9	26443.4	27903.2	25497.4	24012.9	37067.3	30082.1	23538.1	30286.4	26709.4	27837.8	23471.9	23801.4	25811.8	21326.6	22318.4
7G8	LANIQF	2136	2141	-0.114	NS	11276.1	4694.66	3901.24	2955.11	3840.33	3478.42	3244.72	7396.07	3597.86	4985.66	3228.79	4305.67	5127.89	4048.44	4475.25	4486.3
7G8	ANIQFK	2137	2142	-0.068	NS	193899	248417	330554	172621	205700	233799	183192	193763	257117	235409	202840	175002	244266	223254	200341	136978
7G8	KTNNNIR	2155	2161	-0.009	NS	97954	93905.5	162650	163410	228878	266508	104260	84860	177756	131917	131253	270220	147958	138894	90070.8	81336.6
7G8	TNNNIR	2156	2161	0.332	0.046	81631.9	109857	131779	83934.9	88159.1	101719	83426.6	93483.6	148785	124538	125957	124861	132509	129144	112581	77711.8
7G8	NAEDWWK	2162	2168	6.934	0.001	0	0	0	0	0	0	0	0	0	194541	209088	158154	199946	194052	164874	125524
7G8	IPTTEK	2197	2202	-0.023	NS	259693	328160	448376	238521	292277	310866	263893	262396	324238	308946	352208	235677	322221	320166	277864	212274
7G8	TPQFLRW	2203	2209	0.594	NS	19015	22910.8	15727.5	18494.2	21113.7	22792	23671.6	15716.1	38294.3	27173	23538.4	129730	19222.2	26251.8	17352.2	21979.7
7G8	TPQFLR	2203	2208	0.14	NS	63306.6	82816.5	100734	74406.2	66482.7	84409.7	52914.7	76931.8	89630	107727	63080.3	98925.3	81209.8	80365.1	89092	55558.2
7G8	TNVCIQK	2215	2221	0.209	NS	70481.8	98726.5	80924.9	64933.4	75042	86101.8	62249.5	83404.1	83062.3	87449.4	118385	61636.4	99362.2	94382.4	94429	83202.7
7G8	SLQASESTK	2241	2249	7.804	0.001	0	0	0	0	0	0	0	0	0	387666	429096	292049	407776	386701	331020	252823
7G8	QASESTK	2243	2249	0.229	NS	246737	358653	509132	301652	325545	326846	249592	283591	404774	432906	560033	338951	386952	394601	305718	234678
7G8	ASESTK	2244	2249	-0.034	NS	1.48608e+06	1.92656e+06	1.38729e+06	884780	892584	1.0939e+06	781673	823344	1.14826e+06	1.2481e+06	1656178	1.09638e+06	1.07183e+06	1.18472e+06	860447	643821
7G8	SIQWEAISER	2265	2274	3.195	0.014	0	0	0	0	0	9226.34	19096.4	15610.8	33592.5	13535.7	15398.4	68332.1	21907.3	13745.9	22804.8	8188.42
7G8	EAISERY	2269	2275	1.085	0.002	129718	180998	300722	148880	167727	164261	144132	220154	461030	269046	241254	546550	356627	381580	678129	249973
7G8	EAISERYR	2269	2276	0.253	NS	37152.9	14376.8	8896.78	19360.2	11053	12552.2	13517.8	12446.8	31084	14939.3	7675.32	38958.7	15085.4	13334.8	18536.5	16841.5
7G8	EAISER	2269	2274	0.08	NS	332358	449583	621229	331340	376415	398953	292475	343290	481129	427355	538044	344068	455775	415940	362879	275431
7G8	RMDEFK	2280	2285	0.051	NS	324785	430065	606803	416601	390031	437625	332653	420024	477838	478296	541434	391191	473194	458179	370389	285642
7G8	IPAELEDVIY	2337	2346	-0.039	NS	5046.47	5623.09	6225.85	5478	6331.35	7322.27	5568.9	5403.94	6684.25	4908.41	5528.74	5130.13	5060.75	4416.18	7337.69	7120.63
7G8	NINVNMK	2365	2371	0.141	NS	177338	227476	263290	197956	185108	219210	166903	193472	239128	256406	227385	221605	236317	248551	198816	161767
7G8	VTDNFVK	2378	2384	0.13	NS	420490	595252	817137	423854	496174	515466	404422	462576	628900	650628	618439	491674	580487	614331	528421	363181
7G8	EISNGVLIPPR	2388	2398	0.779	0.046	0	29680.8	30552.6	27469.2	26815.7	26964.8	29734	26901.6	28449.1	31098	37754.9	32599.9	28161.6	31675.5	32142.2	25070.4
7G8	NLFLNIK	2401	2407	-0.791	0.001	18944.2	18907.6	19095	18305.3	24706.5	20429.3	64343.6	105003	18237.5	18615.5	14927.9	17126	15746.5	14281.9	16173.3	16863
7G8	DTQICQY	2408	2414	0.093	NS	1957.21	0	1568.2	1807.14	2561.57	1314.16	2173.85	0	981.359	1421.98	1422.96	2034.58	2772.12	1504.74	2911.37	0
7G8	LFNDFIY	2420	2426	0.028	NS	53181.5	63766.4	101295	66280.9	56638.4	65316.9	56912.6	66216.3	71189.5	80337.4	66217.4	59933.4	74244.7	75077.6	57435	51028
7G8	TEVEML	2431	2436	0.127	NS	10388.1	11906.9	14001.3	7527.54	9771.12	8611.46	7715.45	16319.5	14666.3	9676.49	14698	11315.2	11924.6	14760.4	8496.18	7920.64
7G8	TEVEMLK	2431	2437	0.19	NS	302781	426741	507544	309322	340329	361658	281307	314975	439860	476895	521089	372221	403186	416499	332625	254299
7G8	VVHAMKY	2447	2453	0.63	0.009	15244.8	17022.4	26735	13248.6	21321.8	17015.6	16381.6	15570.6	39176.6	19390.1	22940.8	26012.7	41847.3	29575.1	24223.2	20630.4
7G8	VVHAMK	2447	2452	-0.225	NS	263935	240917	150492	147391	123848	144055	263914	235135	223383	149914	88540.3	166452	162335	176847	154729	217606
7G8	DIGSIIK	2457	2463	0.149	NS	37133.3	44114.4	56686.4	30578.1	38610.9	37791.8	30238	34721.1	43295.3	43991.1	84555.3	36619.5	40144.1	34579.2	41589.1	29162.4
7G8	GDDMMEK	2464	2470	0.058	NS	306828	442149	603405	326508	370472	429517	341878	333258	472502	460225	550159	329514	439724	437089	346257	257656
7G8	WWDSNK	2493	2498	0.039	NS	135351	164488	210577	149300	154062	161151	137473	142141	186878	170415	159199	141315	169900	154097	164502	136427
7G8	WDSNKY	2494	2499	0.359	NS	26401.9	46875.4	63347.5	33329.5	45438.9	38195.7	32902.6	34540.6	48520.3	52654.7	60786	40669.1	64893.3	78503.9	39627.4	29515.3
7G8	YHIWESML	2499	2506	-0.327	0.046	9737.69	9484.8	7626.92	9289.35	9579.99	10221.9	8413.83	9539.73	9465.99	6422.83	4838.87	7190.76	6592.93	6012.26	11147.1	8983.81
7G8	YHIWES	2499	2504	-0.027	NS	15367.4	17400.6	15944.3	14275.7	11192.2	14823.7	12055.4	14525.7	18660.6	16575.5	10037	14736.2	11358.4	12905.1	15290.7	14850.9
7G8	HIWESML	2500	2506	-0.033	NS	28448.3	33140.6	25948	26574.7	24150.4	30701.5	31329.4	24491.6	27945.2	23655.8	20634.9	30732.1	25956.2	25966.5	31291.7	34811.4
7G8	GNISHDDK	2514	2521	1.143	NS	0	439144	644248	369788	369150	439957	349867	350731	480806	465008	536038	394624	426555	450897	350223	267367
7G8	LDEGTEK	2568	2574	0.109	NS	63277.1	82640	124538	61684.3	98845.3	73648.9	87233	65003.2	109326	88302.7	155971	66373.9	83065.1	73295.9	70694.2	70666.1
7G8	TEYEIQK	2592	2598	1.922	NS	0	0	0	28096.4	20178.2	26102.4	21219.2	32369.7	28646.6	30166.6	23634.3	29818.8	23322.8	23852.9	25309.1	19076.9
7G8	DAPEYF	2614	2619	0.27	NS	31370.6	41497.1	52102.4	29641.1	34663.8	34518.3	33631.5	28125.3	45053	40979.3	76069.4	35340.5	37580.3	38613.4	31080.3	45510.3
7G8	DAPEYFK	2614	2620	0.048	NS	419811	613136	889566	528232	475784	572199	428210	570465	685104	683081	562016	537782	613921	639066	497079	380569
7G8	EPYATLEDTF	2642	2651	0.458	NS	0	1904.54	2184.99	0	0	1991.76	0	1529.65	1312.46	1899.66	1381.4	1517.79	1227.04	896.748	2802.54	2730.4
7G8	ATLEDTFK	2645	2652	5.967	0.006	0	0	0	0	0	518318	355652	385255	499577	658667	519477	533447	478291	546054	482839	285722
7G8	ATLEDTF	2645	2651	0.178	NS	16610.6	23207.2	27720.6	19610.1	15446.1	20102.6	18445.8	15607.9	21287.5	24318	36309.6	17949.6	21930.9	22860.7	15987.3	18614.6
7G8	PVPPPPEK	2660	2667	0.006	NS	48148.3	55317.7	75463.1	50357.9	46318.2	55842.4	46448.5	49608.8	68860.6	56624.3	63215.6	74635.7	45802.8	46262.8	47442.5	33745.5
FCR3	MDSTST	1	6	0.344	NS	3030.03	3647.47	3831.63	6224.47	4130.57	5013.77	6492.85	5114.84	4966.38	16545.9	5877.9	3777.89	4162.31	3323.65	7193.82	6734.85
FCR3	MDSTSTI	1	7	0.049	NS	11703.7	13142	14396.9	13856	12697.2	8671.56	13267.6	18062.1	9766.06	10575.8	10941.6	17889.1	13406.3	11768	20755.3	16048.2
FCR3	MDSTSTIAN	1	9	-0.078	NS	10416.9	9378.96	11306.8	30706.7	9157.47	13685.9	11068.3	18718.3	10088.9	11057	12858.5	16384.4	10895.6	10891.9	11784.9	17367.2
FCR3	IEEYLGAK	11	18	10.374	NS	0	0	0	0	0	255687	266224	333760	172225	242077	144577	748989	199259	140979	162521	339249
FCR3	IDELLK	24	29	-0.284	NS	584671	530127	802646	452285	550943	428012	866012	589402	416378	323509	508594	698742	395289	561925	643780	408662
FCR3	ADPSEVEYY	30	38	-0.408	0.02	36213.4	41345.5	59460	42722.4	40132.4	27789.3	54821.6	40859.4	26743.9	20903.6	35812	37793.8	28370.8	39067.8	40484.7	29135.8
FCR3	ADPSEVEYYR	30	39	9.724	NS	0	0	0	0	0	128803	71083.8	175337	77992.8	111591	61236.9	388696	98844.1	57308.3	65442.4	175111
FCR3	ADPSEVEY	30	37	-0.171	NS	12046.3	15500.5	19323.2	18699.5	11175.2	12992.1	15583.8	18538.1	7940.27	10270.2	13020.2	15307.9	11302.6	14281.1	18842.5	22229.2
FCR3	SGGDGDYL	40	47	-0.054	NS	31943.7	53127.4	72154	35291.8	43676.2	30356.8	59029.8	45081.1	38131.2	29889.7	44034.8	51730.5	34089.1	53846	67048.1	35441.5
FCR3	SGGDGDYLK	40	48	6.926	NS	0	0	0	305935	357215	509536	862602	659173	448581	394237	609141	822296	478831	664780	742099	580029
FCR3	LPPYDDNDQW	71	80	10.025	0.001	0	0	0	0	0	0	0	0	0	2901.82	5922.16	6150.89	5157.92	6847.96	8015.75	5928.85
FCR3	DDNDQWK	75	81	7.284	NS	0	0	0	0	0	5378.03	11465.6	12785	5610.3	5515.72	4985.09	9117.21	8767.08	7432.38	8232.19	11638.7
FCR3	NLENLK	109	114	-0.191	NS	542844	537912	794521	428375	587607	448932	898742	618625	438627	349570	533368	701023	446121	536323	749338	490903
FCR3	IRDNNAF	118	124	-0.31	NS	1.09305e+06	1.40657e+06	2146499	1273578	1.55852e+06	1.07626e+06	2.33015e+06	1.40358e+06	1145216	782302	1.39897e+06	1.36566e+06	1.03958e+06	1.43113e+06	1.84889e+06	877586
FCR3	DNNAFLADVLL	120	130	4.588	0.027	0	0	0	2533.22	3563.28	4992.21	3145.2	7734.23	3185.88	3162.51	7061.65	11487.5	5044.25	3222.04	8990.84	8240.06
FCR3	LADVLL	125	130	-0.406	NS	49717.9	66893.4	107803	60248.7	73860.1	45122.5	107376	59543.2	48900.9	30975.7	60095.3	60755	41313	65863.8	80839.4	39904
FCR3	SFADLADIIR	158	167	-0.33	NS	2631638	2.39277e+06	3.66601e+06	3.08178e+06	2.70142e+06	2.09417e+06	4.04833e+06	2.67746e+06	1.96512e+06	1.5791e+06	2.47963e+06	3.33058e+06	1.91302e+06	2.49893e+06	2.99566e+06	1908081
FCR3	ADLADIIR	160	167	-0.05	NS	139315	214054	306947	141614	159343	119053	231072	150511	146141	118747	177546	202828	145511	238072	244433	122541
FCR3	GTDQWK	168	173	-0.163	NS	1500701	1.20862e+06	1.76331e+06	1.30849e+06	1.34456e+06	1.05705e+06	1.96749e+06	1384973	1.06622e+06	761515	1.36877e+06	1.71733e+06	1.12446e+06	1.32502e+06	1.7966e+06	1.28137e+06
FCR3	GTNSNLEK	174	181	-0.184	NS	442861	367980	529735	402034	382723	330355	580340	513510	335508	265772	414357	524453	313656	416071	495705	358223
FCR3	IRENDK	190	195	-0.311	0.046	2.2186e+06	2.18752e+06	2.67063e+06	2.06401e+06	1929057	1505774	2.7376e+06	1.93882e+06	1.43573e+06	1.14888e+06	2.03186e+06	3025812	1.48456e+06	1.80602e+06	1.90229e+06	1.42003e+06
FCR3	LREAWW	210	215	-0.088	NS	278977	163492	349804	373305	279902	249578	421967	297251	280537	219291	297540	342568	327181	179258	470112	185264
FCR3	VWEVITCGAR	222	231	-0.046	NS	157669	129126	151839	155137	117149	152317	142652	139946	118167	108971	135051	164366	137426	154566	153231	141988
FCR3	EVITCGAR	224	231	-0.035	NS	103554	130768	153494	127454	117777	125542	134002	119288	108859	103866	124981	140375	99828.4	136223	173755	109799
FCR3	SNDLLIKR	232	239	15.976	0.001	0	0	0	0	0	0	0	0	0	670164	516361	853251	693153	537636	686251	505735
FCR3	SNDLLIK	232	238	-0.224	NS	1.79715e+06	1.64799e+06	2453814	1.87815e+06	2.00509e+06	1.49722e+06	2.92209e+06	1961406	1.46587e+06	1126579	1.87705e+06	2.41958e+06	1.42121e+06	1.88161e+06	2254110	1.49824e+06
FCR3	EVPTKL	265	270	-0.355	NS	893397	1.18953e+06	1776398	1.18733e+06	1.22683e+06	899072	1.85666e+06	1.19329e+06	871239	714386	1.05909e+06	1.20638e+06	911050	1.01631e+06	1.51159e+06	688448
FCR3	LDYVPQ	270	275	-0.409	NS	48615.4	61125.8	100245	52051.3	60572.3	46458.4	93420.5	62056.7	41087	25089.7	66684.3	52296.3	34656.4	74436.8	62633.3	45133
FCR3	LDYVPQFLR	270	278	0.51	NS	218744	43901.2	49839.5	58573.4	33985.9	94725.3	37988.6	99494.3	64912.4	95378.7	72441.2	322071	85326	55588.2	77462.2	135402
FCR3	DYVPQFL	271	277	-0.007	NS	10744	12440.6	20835.8	13806.5	15113	10500.8	19874.4	12010	13052.1	10971.9	14571.8	16194.6	15235.4	12419.1	18912.1	11567.6
FCR3	DYVPQFLR	271	278	-0.184	NS	172082	175324	176157	200737	167604	229259	185331	140710	133115	104304	138199	129464	144390	129420	335998	247450
FCR3	IEDFYR	284	289	0.191	NS	9532.41	6488.72	8739.93	9420.92	6159.42	6759.84	6811.01	6379.43	7191.65	6519.99	8112.94	6440.69	9363.5	10791.1	8750.2	12254
FCR3	QNLIDDMER	292	300	-0.245	NS	1.58861e+06	1.45959e+06	2.07032e+06	1.09214e+06	1.26017e+06	1.13633e+06	2.02851e+06	1.56543e+06	1.02739e+06	856080	1.24381e+06	1891026	1.02626e+06	1.37856e+06	1.58755e+06	1.1953e+06
FCR3	ENQENK	341	346	-0.156	NS	152409	297298	503210	171988	192121	157084	293124	205175	172258	120066	220336	246608	166091	333053	274392	175694
FCR3	DLYEQNK	349	355	7.077	NS	0	0	0	1568217	995627	1.54512e+06	1.89806e+06	2.22552e+06	906682	1.40212e+06	873275	3.97341e+06	1.22018e+06	861136	1.10852e+06	1.75068e+06
FCR3	YDDYVK	366	371	-0.259	NS	878914	686730	970432	542772	789196	594679	1.12271e+06	838108	571380	461772	620057	982803	574607	738642	795448	614772
FCR3	SSLENYIK	382	389	14.89	0.001	0	0	0	0	0	0	0	0	0	372934	245411	252954	247012	215356	241577	311326
FCR3	SSLENY	382	387	-0.052	NS	41752.5	53161.3	79330.7	32922.2	53910.1	34553.2	71209.1	54814.4	43963.4	32135.2	50850.2	56636.7	43140.4	51146.4	70990.3	49706.8
FCR3	GDPYFAEY	390	397	-0.612	0.006	128763	115174	130215	116696	64748.9	78654.3	87279.4	101688	49790.1	52665.9	58624.6	101116	59815.5	77609.8	57156.7	82790.9
FCR3	LGVRENDK	468	475	13.153	0.0085	0	0	0	0	0	0	0	155602	54840.4	98166.9	49001.9	129277	70628.4	57755.4	94695	71718.2
FCR3	ASLTNGY	536	542	0.435	NS	32066	38601	60556.6	33401.3	41101.5	26616.2	50543.6	46672.1	34930.3	29449.8	46865.1	55595.9	44278.8	59086.9	100276	102681
FCR3	ASLTNGYK	536	543	-0.26	NS	648982	791716	1240989	949929	889761	674845	1.35235e+06	878915	642162	505510	891834	830691	643419	947501	1.10855e+06	624999
FCR3	ANTIGLPPR	575	583	-0.321	NS	251457	293952	372995	260535	235600	242910	343821	233391	200899	136228	250248	261139	183355	279994	297271	203990
FCR3	GLPPRT	579	584	0.284	NS	19029.2	10936.7	9602.63	12237.4	9996.27	10918.7	9042.89	24441	17590.9	10582.2	9873.79	16142.8	15806.6	10779.3	23386.2	24095.7
FCR3	LGNLPK	589	594	-0.189	NS	3.29667e+06	3486612	5122255	3.29737e+06	3.56372e+06	3019559	5.82347e+06	3.7535e+06	3.04948e+06	2.34025e+06	4.00604e+06	4876126	2.94388e+06	4061621	3247192	2.962e+06
FCR3	DINFDTK	604	610	-0.272	NS	1.10796e+06	1.07496e+06	1.59143e+06	937083	1.1045e+06	1.07782e+06	1.66829e+06	1.22325e+06	921948	688332	1.13247e+06	1.35852e+06	827188	1.14399e+06	1.21276e+06	851011
FCR3	IVSFHEGK	619	626	11.184	NS	0	0	0	0	0	435980	872550	625704	457498	333198	596341	559049	526915	585281	879241	475537
FCR3	RYPQNK	631	636	-0.139	NS	274766	265824	371871	357830	319397	254419	452635	307823	272809	211535	306054	370166	235796	292693	414887	268140
FCR3	GTSIWDNEY	661	669	-0.134	NS	117143	87952.1	109401	82273.6	66551.3	64449.6	120693	200958	112659	74853.4	84330.6	100854	72558.6	83467.9	96796.4	109196
FCR3	DNEYTK	666	671	-0.207	NS	3.80679e+06	4679118	6.23195e+06	3.76179e+06	4089726	3.19197e+06	6937130	4.35135e+06	3672070	2.56048e+06	5264531	4.98862e+06	3.39835e+06	6439427	2.97e+06	3.25442e+06
FCR3	DLELNLQNNF	672	681	8.682	NS	0	0	0	0	0	28523.4	56690.7	34855.8	29846.6	23416.1	41698.1	36451	26954	41789.3	41536.3	29370.3
FCR3	NLQNNFGK	676	683	16.425	0.002	0	0	0	0	0	0	0	923880	854876	593190	1.06537e+06	1.03048e+06	762816	1.26979e+06	1.09874e+06	716650
FCR3	NLQNNF	676	681	0.413	0.046	81211.8	114305	149628	78172	84279.5	91032	104437	108616	90013.1	87136.6	122191	156202	118937	208648	186085	135119
FCR3	LQNNFGK	677	683	-0.045	NS	43987.5	51928	72993.4	53824.8	95895.1	42217.9	73620.5	51651.3	43115.4	39579.9	69079.6	66122	47868	76048.5	75253.8	50504.8
FCR3	QNNFGK	678	683	0.116	NS	134705	197077	288414	167934	183455	138478	292307	176308	187858	130198	262877	241481	156838	276571	275342	172712
FCR3	GKLFGK	682	687	12.468	0.001	0	0	0	0	0	0	0	0	0	39550.4	45267.1	42662.4	43713.7	25134.2	45279.7	35760.4
FCR3	SSLDELR	702	708	-0.183	NS	830778	1.02422e+06	1.34834e+06	702018	784014	671235	1.34261e+06	883019	690256	492172	1.01632e+06	990129	590458	1193301	1.02058e+06	739539
FCR3	LRESWW	707	712	-0.218	NS	64029.7	60747.2	113008	137330	85001.4	74430.1	122553	81403.2	66679.8	50233.9	114199	69076.6	80199.1	56400.2	137564	69368.4
FCR3	LIPQYLR	755	761	-0.291	NS	172896	201142	288286	254910	202222	238189	315835	211874	178297	133675	242386	180176	157073	213072	256498	183616
FCR3	FLQEWVENF	762	770	4.248	0.027	0	0	0	2004.93	2060.05	2204.33	1584.2	2949.51	1451.51	3263.39	3573.31	2547.88	4470.86	1417.68	6659.73	3171.14
FCR3	RWDQIY	834	839	0.051	NS	1.21938e+06	1.41559e+06	2094085	1.49373e+06	1.49229e+06	1309241	2.19277e+06	1.49287e+06	1.41598e+06	1.10521e+06	1.86114e+06	1.83769e+06	1.52743e+06	1855860	2.20599e+06	1.37255e+06
FCR3	WDQIYK	835	840	-0.275	0.046	411918	329308	418428	344456	251737	395124	421450	369071	242505	214263	313978	475662	239217	323764	338920	323359
FCR3	HIEDAKR	845	851	-0.429	0.03	301715	239132	388727	404181	359819	274941	465798	304621	238571	204844	249565	363693	228270	199394	364983	199993
FCR3	HIEDAK	845	850	-0.25	NS	885138	841842	1.19073e+06	812171	835873	676246	1.30033e+06	945476	706649	512973	843644	935824	618801	1.00456e+06	995822	706856
FCR3	TSSTTNA	862	868	1.444	NS	0	1370.71	1450.75	0	1225.03	1068.09	0	2490.13	1356.52	1117.97	1842.14	0	2042.95	2079.2	3282.23	0
FCR3	AAASTDENK	868	876	6.207	NS	0	0	0	201232	201406	153475	299743	203846	172471	130023	216586	223428	184595	251421	287545	186451
FCR3	HLIDIGL	888	894	0.109	NS	26932.6	35696.9	40519.5	23908.9	29308.8	19801.8	38688	25978.4	28449.5	19850.3	37417.5	37459.8	27210.5	40410.4	41275.8	27732.6
FCR3	TTPSSY	895	900	0.162	NS	31049.2	36619.2	41646	50774.5	33694.2	25293.9	41863.7	40534.9	33793.8	24733.2	51108.5	35688.2	33566.2	45229.2	77463.6	47570.5
FCR3	TTYTTTEK	921	928	14.618	0.003	0	0	0	0	0	0	0	263170	145654	263247	180468	672523	207131	96032.3	177453	328405
FCR3	SQSSDTL	938	944	0.251	NS	59703	74729.9	105770	51428.9	66650.4	45472.6	100594	61567.2	66984.1	45449.5	80111.6	79528	72194.9	120600	113412	95526.6
FCR3	VVVNVPSPL	945	953	-0.104	NS	77255.3	73737.7	85944.8	87780.4	61640	64314.1	78284.2	84020.2	52899.6	54820.1	76312	94953.9	61208.5	69944.1	92343.1	75636.1
FCR3	GNTPYR	954	959	-0.801	0.02	174522	485087	105013	237811	227241	93633.4	139897	116176	86482.8	92457.1	80508.8	196519	98759.9	62691.3	102410	107572
FCR3	EYMNQW	980	985	-0.095	NS	27698.7	24489.8	31636	31012.4	23665.5	20728.3	27686.6	31602	17629.8	18973.8	21408	37359.4	27899.8	22107.4	33066.3	30881.5
FCR3	SCGSAR	986	991	-0.282	NS	114093	68929.7	129099	98164.6	82059.4	62517	132737	91724.3	75979.4	52100.3	76836.5	120054	75381	68796.4	101492	67856
FCR3	GYKNDNY	996	1002	-0.309	NS	68332.4	97970.6	156089	99211.2	94749.5	69659.7	148392	87861.7	76025.2	43455.2	95270.8	98508.9	67479.1	105696	119598	60769.9
FCR3	NDNYEL	999	1004	0.049	NS	20118.9	26473.3	37700.2	16070.3	26196.2	20081.2	37502.6	27304.2	21867.1	21623.4	27611.5	31162.4	27662.6	26709.3	33245.4	22776.4
FCR3	NGVDVKPT	1008	1015	-0.11	NS	181622	245390	328663	175627	195409	166003	308270	235103	189631	162122	202342	241782	206776	222159	306644	164464
FCR3	LDGNDVTFF	1024	1032	-0.404	0.02	58965.3	41927.3	62029.3	40743.8	38751.4	37696.5	62255.1	47919.7	29103.1	26309.3	36176.4	60977.7	30941.6	40639.2	39672.3	34351.4
FCR3	LDGNDVTF	1024	1031	-0.141	NS	8812.36	11863.9	19175.7	7510.43	10868.1	9768.08	14806.5	10363.5	8979.25	7304.44	11639.1	11381.9	8982.68	13302.6	12212.7	8860.77
FCR3	DGNDVTFF	1025	1032	-0.303	NS	34863.5	49349.4	83261.5	37275	40759.2	36009.5	66224.3	43566.8	37418.8	27695.1	38909.2	49084.2	35555.2	41067.5	64762.1	22529.2
FCR3	NLFEQW	1033	1038	-0.17	NS	62006.8	69198.6	107159	66306.1	65820.6	57718	104183	76137.1	59463.2	43785.4	75889.7	84600.7	58442	77478.4	85706.8	55056.5
FCR3	EIQYQIEQY	1041	1049	5.815	NS	0	0	0	46017.1	15528.7	35331.9	29647.1	64761.6	32975.8	38774.9	23470.2	111301	62998.6	25793.2	51651.3	139718
FCR3	GGYEDGR	1077	1083	0.144	NS	851123	692338	904880	601228	574003	513557	1018097	759094	556465	484612	805890	1.44952e+06	992279	1088289	665262	716809
FCR3	INDQWGK	1107	1113	-0.087	NS	428820	382722	532898	498244	363801	353732	518671	409404	382786	283301	421653	574456	327983	485792	495483	353722
FCR3	DNYNKF	1116	1121	-0.552	0.006	190260	192617	370953	453878	211694	184178	323915	224164	151032	138637	152845	183273	187694	172367	291110	148407
FCR3	QIYDANK	1125	1131	-0.18	NS	2.63315e+06	735643	937921	3.2716e+06	1.03896e+06	1.53797e+06	1.5152e+06	2.11484e+06	1.24395e+06	1.41578e+06	991977	3.78407e+06	1.04895e+06	694477	1.13215e+06	1.84153e+06
FCR3	GSQNKK	1132	1137	11.71	0.01	0	0	0	0	0	0	0	0	0	0	0	1.12343e+06	821357	615231	1.34082e+06	667853
FCR3	KVVSLSNF	1137	1144	1.851	NS	0	339358	572815	620135	451459	376512	632927	479002	336375	300834	432904	425714	359644	357670	463721	320180
FCR3	VVSLSNF	1138	1144	-0.363	NS	77968.7	52937.4	92317.4	55406.2	62516	51148.6	94725.4	65588.2	46503.3	35871.1	55473	71198.9	47191.7	57922.7	65218.1	47630.7
FCR3	FNGDWSK	1158	1164	-0.16	NS	494729	598697	1.07339e+06	701309	588840	497205	908908	630065	563324	435867	658819	719336	522028	624726	908673	446892
FCR3	NGDWSK	1159	1164	0.103	NS	31237.2	51670.8	45503.9	34448.6	31891.7	38817.7	31881	34554.5	34889	35007.8	53393.6	47176.6	32354.2	39683.1	44669.9	34709
FCR3	NIGSDTF	1167	1173	-0.244	NS	82799.6	95528	133623	59807.4	80458.4	68900.4	128725	104460	66795.5	47149.3	76614.3	100744	73029.6	94736.8	103828	69830.4
FCR3	EIFNEK	1189	1194	-0.103	NS	77823.5	113430	110362	82426.7	88839.4	69712.6	82437.9	77232.6	55336.8	60425.6	88468.2	76528	68414.9	109120	109838	96255
FCR3	DTIIHGDTN	1253	1261	-0.171	NS	59541	59878.7	82152.6	39989.1	47013.5	55011.1	67187.9	84629.8	46156.2	34668.1	52249.6	65567.8	53237.3	69893.3	67387.7	48466.6
FCR3	ETELLY	1307	1312	-0.36	NS	45353.2	50610.7	83766.3	53796.3	58924.8	43809	84870.6	57255.2	40420.3	29897.2	50357.7	52474.9	39296.8	53952	64300.8	40397.4
FCR3	NDPNGLPK	1334	1341	-0.085	NS	734908	727692	998985	458625	695796	581538	1.13173e+06	889280	623650	505244	790427	1.04018e+06	641542	830040	739085	666856
FCR3	SFIDYK	1350	1355	-0.197	NS	2.58148e+06	1.855e+06	2.71948e+06	2023591	2.07435e+06	1.84229e+06	3.11314e+06	2421608	2.0205e+06	1.43358e+06	1.9778e+06	3.13889e+06	1.77212e+06	2.04113e+06	2155547	1.81815e+06
FCR3	NMILGTSVNIY	1356	1366	13.032	0.003	0	0	0	0	0	0	0	64416.4	54978.2	44599.5	56697.1	65683.5	53646.4	58762.6	97881.5	70940.5
FCR3	NMILGTSVN	1356	1364	-0.23	NS	68987.1	94329.7	82925	80514.8	50517	73271	54758.1	59408.3	53809.9	45052.5	64032.6	58771.2	58477.4	65723.9	69153.2	66566.6
FCR3	GTSVNIY	1360	1366	0.036	NS	59928.2	71756.4	92731.8	62451.7	64522.6	51460.1	77150.7	82156.3	56944.2	56018.9	72642.8	78783.4	67578.4	72150.5	99071.1	72547.7
FCR3	IYEHIGK	1365	1371	-0.195	NS	364382	297995	461680	330765	327461	266962	512260	396388	262900	207183	349727	463344	263144	376383	416977	273195
FCR3	LQEDIK	1372	1377	-0.22	NS	1.24738e+06	782041	1.18499e+06	799808	796452	680732	1167802	931636	634447	589372	768537	1.12502e+06	646930	879903	1.08899e+06	801654
FCR3	GTPQQK	1383	1388	-0.469	0.03	1.23949e+06	922938	1.41622e+06	2112392	1.19265e+06	861010	1548985	1.24628e+06	813143	654298	908404	1.25342e+06	875045	1.00174e+06	1.17034e+06	809887
FCR3	IGGVGSSTENVN	1391	1402	-0.444	0.009	54214.4	51662.3	54779.5	54043.8	35066.2	42629.4	47400.6	47274.7	27450.4	28030.7	32118.8	49239.2	36149.5	41717.5	34070.7	37852.7
FCR3	IGGVGSSTEN	1391	1400	-0.149	NS	16993.3	24534	20685.8	13936	14269.9	11327.7	18012.1	20145	9764.93	7429.34	15690.3	19654.2	12892.9	26749.7	19813.8	20155.4
FCR3	EWGEQF	1456	1461	-0.324	NS	76681.4	108178	158390	99407.8	93160.4	65007.7	134435	88076.9	71292.9	47822.2	92488.6	84808.2	67429.3	106960	121012	66479.7
FCR3	LRYEQNIR	1466	1473	-0.126	NS	158267	57759.1	86351.7	120031	60736.4	123252	92188.1	145751	66512	89161.4	60517.8	192182	105249	56456.1	92903.1	124716
FCR3	RYEQNIR	1467	1473	-0.214	NS	354866	374358	635996	443874	417165	339341	675838	482495	379088	315027	381821	504361	358977	345497	667232	278334
FCR3	YEQNIR	1468	1473	-0.208	NS	446748	324423	463294	271405	315150	271899	476748	391430	254747	214352	305629	460882	287381	340479	379623	321765
FCR3	EACTINGK	1474	1481	-0.216	NS	55815.8	45745.4	69185.9	47926.6	46656.6	37896.8	63842.3	44125.5	37082.8	31670.2	49354.1	70190.9	31935.2	45097.1	54812.3	39654.1
FCR3	SGQGDK	1491	1496	-0.265	NS	251082	224295	282798	244754	193242	174609	257731	203624	133455	137461	195651	269875	160796	226551	222199	202989
FCR3	IQGACK	1497	1502	-0.233	NS	112692	89640.4	141550	88275.5	82973	84476.3	124098	111489	67347.9	66429.9	83287.8	120973	72723.9	121437	102024	82987.9
FCR3	SASDLLK	1534	1540	-0.166	NS	1.67814e+06	1.27574e+06	1.8181e+06	1.33599e+06	1.39089e+06	1.21084e+06	2169239	1.68521e+06	1.10881e+06	1.03559e+06	1.40949e+06	2042686	1.23784e+06	1.70695e+06	1.29324e+06	1412177
FCR3	TYYPYGDY	1563	1570	-0.21	NS	43058.9	32179.7	46080.2	38860.6	34482	38461.9	46180.6	43536.6	29058.4	24356.2	35571	40870.3	27298.4	34252.8	56454.7	37947.5
FCR3	YPYGDY	1565	1570	-0.21	NS	14950.5	17456.6	24960.1	18130.3	14140.7	13470.5	19266.2	19432.3	13222.7	10722.8	15102.2	17336.3	14052.1	15337.5	20251.8	16242.7
FCR3	YNNAEK	1584	1589	-0.08	NS	510226	346902	514499	387989	338052	388670	506537	592255	311156	300424	382760	632899	386444	429393	446009	481492
FCR3	DNDMTW	1600	1605	-0.24	NS	43577	46266.2	59080.9	44299.5	35687.4	29006.9	49819.6	36037.8	30315.7	23975.2	39097.7	48050.1	33908.9	37990.1	44948.4	34304.9
FCR3	KLENGR	1612	1617	-0.34	NS	3.06234e+06	2.13677e+06	3.17403e+06	5.16816e+06	2.86805e+06	2.49582e+06	4.36548e+06	3.35741e+06	2.55059e+06	2.01361e+06	2.65366e+06	4.04852e+06	2.34558e+06	2.47424e+06	3.09374e+06	2.36654e+06
FCR3	SLEGVYVPPRR	1618	1628	9.015	0.01	0	0	0	0	0	0	0	0	0	0	0	49699.9	39600.2	32374.4	58963.1	43766.8
FCR3	SLEGVY	1618	1623	-0.35	NS	235508	281385	449454	237491	266641	190761	421077	265790	201666	148182	259334	253268	195719	266095	325439	173616
FCR3	SLEGVYVPPR	1618	1627	-0.009	NS	366347	162161	194375	386947	199423	296564	221346	262058	208105	229359	220721	468682	272982	173655	212082	293428
FCR3	ELFPIIIK	1635	1642	12.7	0.01	0	0	0	0	0	0	0	0	0	0	0	3397343	2.09347e+06	2652070	3.20519e+06	2.03213e+06
FCR3	NEEGMEK	1643	1649	-0.11	NS	465324	395951	630468	301416	366651	342181	603489	482540	321762	280058	370683	596200	353669	424323	524324	394544
FCR3	EELLETL	1652	1658	-0.027	NS	12380.4	14756.6	23561.8	14075.4	12724.3	11463.6	19891.8	15867.2	10908.9	9464.73	18626.8	14956.9	12729	18685.3	24064.8	14596.9
FCR3	QIVAER	1659	1664	-0.188	NS	225859	250370	429705	223414	290940	235925	372378	321278	210372	143196	295854	267327	251330	272621	416810	231011
FCR3	VAEREAY	1661	1667	-0.144	NS	17286.1	16984.4	14295.1	13890.9	10628.5	13150.8	12679.8	21132.5	9259.95	10225.3	10940	15281.5	13760.7	13304.6	15239	22250.2
FCR3	QYNPTGK	1672	1678	-0.139	NS	1.17904e+06	897152	1.52733e+06	1.1893e+06	1.14017e+06	914145	1.75476e+06	1.177e+06	1.00973e+06	730099	1.17047e+06	1.53339e+06	1.03081e+06	1.11849e+06	1367474	917027
FCR3	GIDDANK	1679	1685	-0.156	NS	2.17402e+06	2.0597e+06	3.20906e+06	2044202	1.76356e+06	1627106	3.06079e+06	2.2458e+06	1.59221e+06	1.40166e+06	2.09146e+06	3.16787e+06	1.59087e+06	2.24691e+06	2441486	1.88991e+06
FCR3	DLEDIIK	1697	1703	-0.259	NS	1.7445e+06	2.53075e+06	3.88983e+06	2.28351e+06	2346432	1.78305e+06	3.8046e+06	2.39602e+06	1.87866e+06	1348347	2.4505e+06	2556296	1.74376e+06	2.82114e+06	2.81164e+06	1.62028e+06
FCR3	GNDLVHDEY	1704	1712	-0.311	NS	150888	200840	317627	175550	198996	139699	304569	188396	157607	102891	183356	188008	140168	203409	245433	122941
FCR3	VWDAMQSGVR	1760	1769	-0.1	NS	48952.3	39337.1	48414.4	114434	47681.2	53891.7	50529.9	39218.2	44538.6	42625.6	48404.7	49563.6	43723.1	78869.9	46257.4	42837.6
FCR3	DAMQSGVRY	1762	1770	-0.581	NS	34700.1	31028.2	65272.4	53366.1	44190.3	34579.2	57396.2	150074	34943.1	33238.3	35156.4	45765.9	40486.6	22188	59356.4	19723.8
FCR3	DAMQSGVR	1762	1769	-0.42	NS	379121	322238	559097	380098	293118	290291	537061	380921	221712	172424	267921	398844	216742	333700	336170	285164
FCR3	QSGVRY	1765	1770	0.594	NS	17397.6	21364.1	32019.9	16631.1	22171.1	17021.8	24487.3	27863.4	20532.2	23320.7	18883	80455.3	23882	32444.8	46348.9	52589.3
FCR3	YAVEEK	1770	1775	-0.185	NS	1227623	870988	1.28312e+06	853249	932151	817942	1.53781e+06	1.41115e+06	1.17766e+06	634350	917228	1.48109e+06	794920	903892	1.02837e+06	928324
FCR3	NENFPL	1776	1781	-0.143	NS	185976	165649	205343	165277	127418	148672	166488	207804	130677	118582	228242	161265	133194	159837	160033	159591
FCR3	GVEHIGIAK	1784	1792	11.49	0.04	0	0	0	0	0	568638	1.07887e+06	722179	589890	392052	786357	786670	707598	898016	1.02385e+06	712848
FCR3	HIGIAK	1787	1792	0.296	NS	15619.9	18451	23180.5	26690.1	13767.1	17730.9	22349.5	28605.8	15862.2	14956.3	24671.1	30523	23306.9	29809.3	44705.4	25908.5
FCR3	IGIAKPQ	1788	1794	0.064	NS	370455	521621	702675	423747	469950	342762	668207	435422	444642	343807	553184	644977	430183	534313	801838	382050
FCR3	LEEWTNEF	1799	1806	0.195	NS	5337.88	6735.82	7455.84	6714.05	6282.5	4390.59	7964.65	3316.11	6568.93	4792.49	9990.83	6043.6	5539.01	7949.7	9288.75	4971.87
FCR3	YFEDMK	1813	1818	-0.21	NS	1.10157e+06	897576	1.40664e+06	844234	908820	768894	1.473e+06	1.22565e+06	794368	612552	927913	1.29506e+06	784510	983125	1.10662e+06	891198
FCR3	NGMSNY	1857	1862	0.111	NS	141456	134288	158954	106229	89839.1	95717.8	125470	161809	94492.2	93926.7	113808	147931	140470	120646	248222	164844
FCR3	ESEGGK	1873	1878	-0.118	NS	2623110	2246704	3295167	2.23491e+06	2.13445e+06	2.08093e+06	3.77682e+06	3.01677e+06	2.05356e+06	1.88773e+06	2.69901e+06	4395927	1.52552e+06	3.59009e+06	1.76721e+06	2.55806e+06
FCR3	DYSMIM	1879	1884	-0.084	NS	15060.4	15366.1	25485.6	19391.5	16788.6	14822.5	22312.5	20777.4	10304.1	10454.8	16146	22798.3	21157.7	20502.7	21226.3	22729
FCR3	SMIMAPT	1881	1887	-0.007	NS	39248.2	48862.2	45887.9	47163.2	33381.8	36464.8	37856.3	37549.1	45908.3	30776	41029	47580.7	32987.3	38828.9	48594.5	41400.3
FCR3	APTVIDY	1885	1891	-0.366	NS	50248.8	53282.6	72920.3	49911.5	42689.4	74062.1	65630	52230.2	40010.3	30297.5	51442	47541.2	36766.4	57512.7	59613.6	37059.1
FCR3	VIDYLNK	1888	1894	-0.487	0.006	260684	253796	427860	280352	271339	256599	410434	272633	181835	156966	220558	240101	187542	236106	354175	174762
FCR3	SGTVNK	1919	1924	0.016	NS	199868	296446	437624	204756	238561	197267	400542	280523	233818	186715	308052	348448	241391	381176	361432	197293
FCR3	GPLDLMNEVL	1938	1947	-0.281876	NS	89866.9	93831.1	129174	80776.2	73714.9	64529.1	114179	85246.4	60136.8	51029.3	75971.7	89236.1	62515	86703	103540	72392.9
FCR3	DLMNEVL	1941	1947	-0.062	NS	13092.2	15162.6	22654.9	11898.9	12284.2	12999.7	13959.6	17818.8	10448.6	9985.8	13849.3	15793	15009	15099.4	16293.4	17516.7
FCR3	KLYPLDR	1984	1990	0.67	NS	0	0	0	379912	262486	230956	371448	256911	261496	193144	273075	349032	290117	216005	394239	255844
FCR3	LYPLDR	1985	1990	-0.13	NS	1.70411e+06	1.47504e+06	2.17805e+06	1.38993e+06	1.38022e+06	1.216e+06	2.33592e+06	1.63069e+06	1.21627e+06	995661	1.625e+06	2.19108e+06	1.2199e+06	1.66106e+06	1.96923e+06	1.37668e+06
FCR3	LDELDEWNDM	2016	2025	7.663	0.01	0	0	0	0	0	0	0	0	0	0	0	10029.9	7030.65	12756.2	11499	8801.5
FCR3	LDELDEW	2016	2022	2.275	NS	2236.07	2157.32	8807.88	0	0	1384.46	2267.78	2115.05	1444.42	1421.29	1148.4	2247.38	2388.05	3532.44	3156.74	2407.82
FCR3	NDMDLR	2023	2028	-0.191	NS	4594.59	3926.95	3729.67	6011.9	13809.5	2523.45	3400.71	6647.19	4513.25	3418.7	3467.88	3575.27	3500.69	4736.37	5769.07	6035.82
FCR3	GVLIPPRRR	2036	2044	1.059	0.01	9317.62	7276.47	11668.6	12636.8	5615.95	12380.4	5986.32	11946.9	26870.4	9332.77	20220.9	38325	19248.1	11632.9	23568.7	17214.7
FCR3	GVLIPPRR	2036	2043	0.625	0.02	21307.3	15037.1	29276.2	22861.7	16448.7	16544.3	17503.6	24468.9	41593.5	20749.6	24915.1	43180.8	36361.8	23539.1	42625.5	23577
FCR3	GVLIPPR	2036	2042	0.478	0.03	740400	678415	952529	838556	626892	709214	794439	692948	1.37142e+06	655103	994551	1.86249e+06	1.06058e+06	886628	1195673	741924
FCR3	IVRGPANLR	2051	2059	1.327	0.009	13132.5	8070.15	25004.7	59972.6	13165	19328.2	18247.1	18486	91410.1	30319.8	45372.2	87818.1	50404.2	29429.2	59190.3	22068.4
FCR3	GPANLR	2054	2059	0.046	NS	692111	556627	826011	573064	570817	520166	883274	630746	587362	424453	988277	828612	587989	563596	979278	588120
FCR3	RSLNEFK	2059	2065	2.394	NS	0	38075.6	88341.9	139773	98488.9	129527	185648	148517	109752	149254	140323	158585	131039	156863	235977	109239
FCR3	SLNEFK	2060	2065	-0.332	NS	3136470	2.38325e+06	3.37985e+06	2.23046e+06	2.41472e+06	2.3017e+06	4.20262e+06	2.83643e+06	1793036	1.55722e+06	2.73662e+06	3.35513e+06	1.79201e+06	2.62077e+06	2.1354e+06	2.30354e+06
FCR3	GAQSEGK	2071	2077	-0.254	NS	1.74014e+06	1.42685e+06	2.09875e+06	1.62303e+06	1.40911e+06	1.14877e+06	2.33578e+06	1.71102e+06	1490487	931895	1.39469e+06	1.81536e+06	1.13493e+06	1.47332e+06	1.79122e+06	1.27318e+06
FCR3	FLGNYY	2078	2083	-0.156	NS	70085.2	96967.9	145167	104172	91078.8	72651.6	140670	89994.7	82181.6	57179.1	100641	96845	76300.9	101635	142651	71597.8
FCR3	FLGNYYK	2078	2084	6.874	NS	0	0	0	1.09632e+06	827560	794046	966732	853618	1.19385e+06	647622	681206	1.35772e+06	716032	546146	825820	736651
FCR3	LGNYYK	2079	2084	0.053	NS	110390	103688	242261	130837	116761	121068	189921	145989	125121	78723.1	128706	149020	206138	132469	350873	105450
FCR3	ALEAMK	2092	2097	-0.12	NS	1.13271e+06	890888	1.35407e+06	919326	898621	802330	1448856	1.058e+06	858573	587467	892045	1.26596e+06	800205	939258	1.8709e+06	827656
FCR3	ALEAMKN	2092	2098	-0.095	NS	32962.6	29228.5	43327.9	34500.7	25483.8	32497.2	33490.9	60595.7	28274.4	24227.2	30350.3	38705.4	27611.9	32128.5	59186.8	33820.1
FCR3	DYEDIIK	2102	2108	6.617	NS	0	0	0	480003	460149	406581	727664	493014	362215	299535	540914	552811	364457	712430	662441	397271
FCR3	GTDMLTNIEF	2109	2118	-0.3	0.046	73219.1	70317.5	96179.2	77823.3	62290.9	51269.5	98748.7	71920.2	50471.9	40325.5	56865.8	67577.3	52264.2	66688.5	81719.5	59615.6
FCR3	TNIEFK	2114	2119	-0.247	NS	141601	216578	294629	141044	159877	146203	230443	312197	139754	131491	197205	173708	130788	212301	214050	145297
FCR3	AEDWWK	2139	2144	-0.352	NS	951977	866485	1.33814e+06	806892	2.00261e+06	798437	1.16941e+06	889273	759973	584317	898336	1.06405e+06	543751	1.26095e+06	852248	846482
FCR3	TPPQFLR	2178	2184	0.202	NS	231225	287919	408885	279811	265628	318116	389398	287023	222768	171937	360760	287950	261544	365041	466980	1.24014e+06
FCR3	YQEWSR	2231	2236	0.762	NS	97422.8	26665.3	10715.7	20901.1	6040.06	22727.3	9904.9	62513.8	31103.4	52899.5	20434.9	113315	43603.8	14941.3	22035.8	61854.7
FCR3	WETISK	2242	2247	-0.23	NS	948848	870627	1.13655e+06	948907	953712	752319	1.21039e+06	1.00002e+06	748178	599453	809780	1083844	774795	897438	1.03965e+06	761130
FCR3	WETISKR	2242	2248	9.825	NS	0	0	0	0	0	191289	373939	237349	116492	189504	125698	153441	204651	110348	209648	123633
FCR3	ETISKR	2243	2248	-0.302	NS	141130	141037	278191	1.01494e+06	344923	138880	510114	231142	205276	353880	204049	207481	238070	130754	360075	172093
FCR3	RMDILK	2254	2259	-0.04	NS	1.51348e+06	1.16747e+06	1.76536e+06	1.49724e+06	1.45708e+06	1.1419e+06	1.96189e+06	1.47657e+06	1144421	990009	1.41139e+06	2.10886e+06	1.28262e+06	1.33656e+06	1.75695e+06	1.47302e+06
FCR3	EPDANTY	2263	2269	-0.198	NS	55884.2	53439.7	80248.8	67022.8	55177.1	49899.9	79262.2	60095.7	46447.5	33307.8	54149.4	77576.8	46721.7	60485.2	65506.9	58441.6
FCR3	NNNEDNEK	2288	2295	8.529	0.01	0	0	0	0	0	0	0	0	0	0	0	28660.5	20368.2	44057.8	27670.8	15602.5
FCR3	IPAELEDVIY	2307	2316	-0.451	0.02	270615	152783	227917	172958	125053	150714	184792	191934	112792	119880	109942	187031	139310	120359	124040	154876
FCR3	HHEYDK	2320	2325	0.403	NS	226709	229920	521178	529523	483958	391836	405594	311687	514145	300916	529716	664774	355511	532707	600892	518904
FCR3	GNDYICNK	2326	2333	9.801	0.025	0	0	0	0	0	77599.6	125180	94543.1	94204.2	71728.4	125077	124297	84187.5	104434	129103	98942.7
FCR3	NNGNFVTDNF	2344	2353	-0.167	NS	32049.5	44989.1	66447.7	37446.1	51178.2	35161.2	67566.7	46248.3	37786	27033.2	45591.5	44598.9	39360.8	49924.6	57901.1	34046.6
FCR3	VTDNFVK	2349	2355	-0.199	NS	634059	955199	1.12205e+06	748501	875750	638091	1.27017e+06	812753	770557	499711	1.01512e+06	915773	669959	991107	633041	646886
FCR3	EISNGVLIPPR	2359	2369	2.184	NS	0	205335	300820	198097	164149	160612	230030	195256	157163	139352	215465	359484	170742	329170	262501	210843
FCR3	ISNGVL	2360	2365	0.197	NS	43625	33561.3	47635.6	52634.3	38197.4	47920.8	26946.3	61994.2	39642	37783	55110.8	59471.1	48315.4	42768.8	51352.8	64292.9
FCR3	LYIDPSK	2375	2381	-0.108	NS	1.20143e+06	1.08044e+06	1.71524e+06	1108528	1145615	984120	1.80533e+06	1.31802e+06	989986	776237	1.27169e+06	1587422	1.14124e+06	1.39603e+06	1.30155e+06	1.13153e+06
FCR3	SAFTEVER	2399	2406	-0.239	NS	1.06886e+06	826183	1.31811e+06	892790	921076	789747	1.52339e+06	962894	733900	566706	899504	1.32062e+06	698872	886762	1.00636e+06	953708
FCR3	AYGGAR	2410	2415	-0.394	NS	509497	205334	286858	430142	306927	308409	569454	416003	245735	208965	246042	582910	231343	165544	234466	492106
FCR3	VVHAMK	2418	2423	0.003	NS	932691	594566	777609	809467	559488	641347	1.00596e+06	966640	649518	556788	720710	1.35683e+06	768444	600695	779795	1.06777e+06
FCR3	VVHAMKY	2418	2424	-0.34	NS	378547	353589	522022	1.67893e+06	543014	559074	837458	491550	379830	269489	485979	532854	454980	308238	442382	1.00988e+06
FCR3	TDIGSIIK	2427	2434	-0.075	NS	61481.7	74279.3	95968	66788.1	48030	59953.2	64408.4	63960.6	51501.1	45255.5	57794.1	77399.7	54684.8	87086.5	79129	58227.2
FCR3	GDDMMEK	2435	2441	-0.25	NS	354551	341675	509558	293379	297460	244625	442705	336875	281230	226006	365929	469088	261638	448331	439792	299602
FCR3	WWDMNK	2464	2469	0.21	NS	0	224320	333488	370570	347981	321906	449682	326536	302003	237482	378033	423058	281276	325559	432486	298479
FCR3	WDMNKY	2465	2470	0.154	NS	77230.3	70097.4	121029	85292.4	60176.7	61908.8	75204.2	83810.1	65941.1	72294.4	74684.8	127472	83668	82431.4	124741	78835
FCR3	YHIWESML	2470	2477	-0.522	0.04	31226.2	29391	67967.1	44476.6	44248.7	55312.8	58010.8	50961.8	22868.4	23109.7	35951.2	28829.2	31974.4	25648.8	42958.2	57518.6
FCR3	RWFQEW	2506	2511	0.121	NS	241509	236340	351481	268129	267754	214922	366915	248996	311665	220946	341335	320429	285968	252438	470907	216252
FCR3	NYILTK	2554	2559	1.13	0.046	191213	26935.3	44103	41604.8	21445.5	80917.6	33632.5	92551.2	76415.6	136973	81332.1	397503	92674.8	54761.1	91802.2	170905
FCR3	TEYEIQTN	2561	2568	-0.51	NS	14848.8	17828.6	26114.7	59228.4	16167.3	19019.4	18831.5	21045	10302.2	12018.7	17931.7	19089.9	15339.1	15103.5	18146.8	16523.9
FCR3	EIQTNK	2564	2569	-0.05	NS	232934	313392	416838	242007	211225	223353	342198	275222	230388	161542	295888	285035	202137	461253	340165	249588
FCR3	EIQTNKY	2564	2570	6.711	NS	0	0	0	688196	565737	469710	847963	622632	509226	418366	625667	642975	504441	755743	801990	428504
FCR3	YDNEFK	2570	2575	0.193	NS	997969	439974	619072	370092	379107	500108	689022	672232	483952	469182	593766	1.33366e+06	431449	691151	585097	821952
FCR3	DAPDYLK	2583	2589	-0.103	NS	366064	316828	487602	285028	311290	271162	493376	357242	265583	216514	329074	467097	269486	360870	508027	310637
FCR3	NPYETLEDTF	2613	2622	8.286	NS	0	0	0	0	0	17394.6	34106.8	18925.5	17365.1	13643.2	24059.1	22434.1	14967.6	28135.7	26068.4	23115.6
FCR3	ETLEDTF	2616	2622	-1.712	NS	3074.91	5343.17	15008.7	4141.65	2081.41	4047.11	4106.46	4692.14	2396.4	2394.09	5277.2	3895.63	2979.74	9534.95	0	1861.4
HB3	DSTSTIGDK	2	10	9.171	0.02	0	0	0	0	0	45315.9	58384.6	50006.4	45763.6	53319	45882.1	54197.3	55683.5	46598.3	52728.2	62321.1
HB3	IDQSLK	24	29	0.155	NS	1509700	1.39091e+06	2.20251e+06	1995325	1.32643e+06	1.60999e+06	1.45624e+06	1331804	2.01364e+06	1.75466e+06	1.87208e+06	1682388	1745872	1.75045e+06	1.72095e+06	1.54541e+06
HB3	ELSYGDNDQW	71	80	7.774	0.04	0	0	0	0	0	11775.4	11779.6	9562.03	9355.23	12593.2	10751.4	10844.3	10006.3	10426.8	10242.8	15247
HB3	GDNDQWK	75	81	0.109	NS	202879	195408	358812	251092	214743	240669	273792	189338	269871	240076	221139	258014	274752	207870	312541	265909
HB3	NIFVPPR	95	101	0.053	NS	193983	193500	223815	238580	190339	226847	171494	172127	229466	189438	243986	200745	227870	263156	176635	152345
HB3	NIFVPPRR	95	102	0.01	NS	27411	24357.4	28185.5	28917.6	20011.4	23313	20393.7	23705.9	22528.7	23268.6	29819.9	22170.6	27206.6	24570.1	25055.5	22321.8
HB3	LADVLL	125	130	0.129	NS	80023.3	75212.8	107762	81425.8	69865.6	81230.9	75101.5	64415.6	97422.8	82178.6	92315	83188.6	83103	78867.6	94547.1	77756
HB3	ILYHPD	140	145	-0.068	NS	47799.7	42026.2	38472.7	42225.4	55315.4	42737.1	68043.3	109974	35705.5	52244.9	42531	60928.2	42951	41912.7	59876.2	75826.1
HB3	SFADIADIIR	158	167	0.176	NS	1426090	1.3738e+06	2.21649e+06	1.96448e+06	1413570	1.64907e+06	1.43319e+06	1296163	1.97838e+06	1.73623e+06	1.9045e+06	1.71631e+06	1.73504e+06	1.7033e+06	1.82391e+06	1.62373e+06
HB3	GTDQLK	168	173	0.089	NS	2830890	2569086	4377674	3.3704e+06	2.73501e+06	3.15787e+06	2.75422e+06	2.41016e+06	3.54849e+06	3.0321e+06	3.13328e+06	2.92941e+06	3.23346e+06	3.10867e+06	3367000	3018284
HB3	ANRQKV	217	222	0.106	NS	68483.6	131369	105205	65340.9	116062	154000	329399	62812.7	105645	150119	143421	271865	84131.8	55611.3	140605	101462
HB3	SNDLLIK	232	238	0.181	NS	297117	257191	338290	244214	317598	286342	297430	259144	364552	306521	336000	293001	353955	316952	348883	280969
HB3	ESEGENKL	246	253	6.988	NS	0	0	0	787823	644532	738550	703724	620668	686944	807590	776871	680394	711047	713773	697192	851660
HB3	ESEGENK	246	252	0.054	NS	379795	362088	583562	461921	415405	392006	421513	299549	502374	353559	455470	406439	466648	424426	478763	330034
HB3	KLDYVPQ	269	275	-0.043	NS	52021	42624.5	72610.7	54117.8	54987.8	63964.4	57683.7	52223	48584.7	59384.1	53321.6	51139	48338	48040.6	53469	74621.1
HB3	LDYVPQ	270	275	-0.083	NS	111201	118343	134380	126469	109399	112980	112663	87696.3	117782	104307	111662	104056	104667	108057	109170	97784.1
HB3	LDYVPQFL	270	277	0.135	NS	44971	34025.3	58471.4	48733.9	38892.8	52440.6	38588.9	37107.2	43649.6	49834.8	50102.7	47620	43447.9	42718.3	45560.6	61330.5
HB3	LDYVPQFLR	270	278	-0.133	NS	61761.3	49805.4	45419.2	118731	41312.3	73811.5	38031.6	41444.6	93559.6	64829.8	44004.4	63827.3	32051.7	44129.9	36303.1	43669.1
HB3	DYVPQFLR	271	278	-0.092	NS	34011.5	32976.2	48682.1	38857.8	34720.9	85801.5	99734.7	34857.6	30123.7	24000.5	48441.2	42272.4	43992.2	32402.9	77553.6	80505.1
HB3	RWLTEW	278	283	0.216	NS	30803.9	20596.1	36177.3	31161.5	23850	29893.6	32272.8	29933	27670.3	40386.1	32479.3	30175.2	31769.4	31137.7	30376.7	49456.2
HB3	IEDLYR	284	289	0.104	NS	103744	184325	155035	152690	128536	128780	122241	104475	149159	108465	155476	147649	139356	197839	143527	115794
HB3	SEWENQK	338	344	12.294	0.001	0	0	0	0	0	1268806	1.08273e+06	1.03595e+06	1.67762e+06	1308596	1508975	1.57794e+06	1485783	1.5171e+06	1.41955e+06	1.10304e+06
HB3	YDDYVK	365	370	0.141	0.02	639710	631966	807819	664071	663890	690457	626858	641215	832678	699806	708744	746554	766955	771592	729748	656138
HB3	SSANSY	382	387	-0.031	NS	120381	121332	129145	143932	132624	355320	126353	168364	164814	132265	129989	119759	149763	133942	158460	211951
HB3	VKDDPY	388	393	0.19	NS	1.17611e+06	1023169	1593987	1.20963e+06	944821	1.32436e+06	1.35914e+06	1.13362e+06	1.07869e+06	1.65955e+06	1300225	1.24201e+06	1.31077e+06	1.09671e+06	1.24441e+06	2485210
HB3	LGINNNDK	468	475	0.33	NS	0	199498	302194	266582	210091	219834	214623	182364	265435	229991	236582	220726	245969	222486	248530	218579
HB3	GINNNDK	469	475	-0.095	NS	112621	135680	156403	184256	128205	151453	130344	98507.9	128631	123934	118525	111798	124067	105469	136945	171517
HB3	VCVIEDTSL	479	487	3.606	NS	0	0	1472.4	1074.39	0	0	0	0	0	1211.81	1337.15	1683.46	0	0	1218.44	1836.87
HB3	SLSGVDNCCCQD	486	497	8.514	0.0085	0	0	0	0	0	0	0	4984.56	2427.23	3081.41	2015.89	1672.33	2649.2	2421.99	868.627	1446.98
HB3	ASLTNGY	537	543	-0.153	NS	86085.3	96824.6	102875	83383.4	131006	128623	83517.2	82870.3	77318.6	77133.5	85447.5	90855.8	77003.3	117381	80815.7	105312
HB3	ASLTNGYK	537	544	0.2	NS	293033	253077	413923	339652	295706	331791	250390	243086	339191	272821	362816	331836	436623	350560	461095	293534
HB3	ANTIGLPPR	576	584	-0.099	NS	88076.8	75936.1	60976.7	67676.9	66587.8	59033.8	66852.5	52325.7	46092.6	45618.7	56611.9	63594.9	68359.5	53304.3	73553.4	107807
HB3	TIGLPPR	578	584	-0.055	NS	77038.5	75475.9	71008.7	69740.7	101893	75922.9	69567.1	78582.6	67595.4	65987.9	68218.1	70000.9	83839.3	75511.5	74647.7	89149.2
HB3	IGLPPR	579	584	0.089	NS	50190.9	56768.8	52782	57301.5	53716	54768.3	59170.1	68773.2	64750.4	56526.8	55404.6	53260.7	62672.8	53913.5	70362.4	65854
HB3	YLGNLPK	589	595	0.077	NS	32372.7	33441.4	36696.8	50215.2	44603.9	42247.6	36694.9	35889.4	38628.4	39189	33477.1	39416.1	36482.3	31339	94608.5	35085.7
HB3	LGNLPK	590	595	0.097	NS	1.31131e+06	1.23736e+06	1791281	1.60038e+06	1.26111e+06	1.37187e+06	1283684	1.19733e+06	1695987	1.45262e+06	1.52019e+06	1.33576e+06	1502381	1.50287e+06	1.44121e+06	1.29987e+06
HB3	NVCKGV	598	603	0.007	NS	77772.2	96900.6	125176	91287.3	87490.6	61073.2	92048.3	122460	39039.6	97691.9	66992	123760	140338	127980	73451.7	128946
HB3	IAAFHEGK	620	627	0.208	0.04	50923.5	53658.1	66962.3	50759.7	43534.9	54748.1	48505.9	43013	51051.4	56137.8	78047.8	58660.9	49328.6	57736.1	67524.9	58016
HB3	NDDNGK	637	642	0.1	NS	75089	67921.1	83114.4	76329.5	82169.8	62914.5	65319.5	67108.6	93250.5	76255	77270.9	65385.9	90214.2	90690.6	78233.6	61863.9
HB3	DNDFTK	666	671	0.088	NS	1.67279e+06	1.49743e+06	1.67281e+06	1332872	1641981	1.69292e+06	1717735	1.47577e+06	1.92351e+06	1.72823e+06	1.41902e+06	1.73578e+06	1687603	1.58478e+06	1.84864e+06	1583528
HB3	DLELNLQK	672	679	10.205	0.01	0	0	0	0	0	0	0	0	0	0	0	144281	174447	186200	178641	143897
HB3	SSLDELR	702	708	0.208	NS	366194	385573	617242	619163	487263	543233	456352	399763	628054	456802	587886	546189	584446	578096	598565	444282
HB3	RFLQEW	761	766	0.117	NS	51934.3	47428.2	61659	62645.2	48368.2	55100.2	55121.5	46206.4	56920	63468.8	52514.7	54644.2	58477.4	49869.8	59299.7	69022.4
HB3	FLQEWVEHF	762	770	15.244	0.0007	0	0	0	0	0	0	0	247447	399808	321955	370738	327636	358461	332542	353971	247321
HB3	RWDQIY	837	842	0.268	0.01	235299	238087	324826	284503	240648	262787	239037	232560	300933	278389	287802	394005	284739	316035	320705	293922
HB3	YIEDAKR	848	854	3.11	0.003	0	82736.4	145303	678050	571814	651257	576872	514044	745780	649482	724136	662068	693722	692056	759863	656037
HB3	YIEDAK	848	853	0.053	NS	662622	649792	1.00917e+06	779666	610621	663558	585929	582788	853538	641710	695595	707636	764773	693803	824002	532226
HB3	AAASTT	871	876	-0.05	NS	26163.9	36165.7	33176	24195.2	39211.4	33563	30203.1	48433.9	32171.5	34948	21672.9	28510.6	29755	26460.2	28180.3	71768
HB3	AAASTTENK	871	879	2.396	NS	0	615732	936497	788708	655166	720609	689642	544929	849000	725656	719888	743072	755001	677072	803539	700671
HB3	HLIDIGL	891	897	-0.39	0.006	74595.2	57855.7	65670.7	83520.6	59646.5	57471.2	64079.8	47247.8	48102.3	50795.3	46604.7	43054.7	48605	40536.9	50678.6	57649.9
HB3	HLIDIGLTTPS	891	901	-0.179	NS	8196.01	9861.12	6843.29	12887.7	8718.27	10072.5	10752.4	9259.24	6320.56	8429.74	7588.45	12276.6	8125.96	9759.9	7088.66	8280.09
HB3	TTPSSY	898	903	-0.113	NS	59192.3	60489.3	56407.8	78876.8	65015.5	63111.4	66010	94733.9	68371.1	56402	62118.7	50073.4	67680	57640.1	71915.6	65080.2
HB3	VVVNVPSPL	947	955	0.006	NS	41893.9	36125.7	46626	40958.9	35122.6	34471.2	37205.5	32983.1	39558.1	38334.1	37002.5	45777.3	38540.8	30694.8	40676.1	35967.3
HB3	GNTPHGY	956	962	0.178	NS	414685	407113	683646	533334	390959	490666	437524	405736	522957	479178	546507	550455	518560	488400	603956	487502
HB3	GNTPHGYK	956	963	0.176	NS	158618	132115	166375	151338	140686	161983	145929	135553	181372	113202	211253	151862	167096	234889	167230	145771
HB3	EYMNQW	982	987	0.231	NS	52090.2	62676.5	52572	52543.3	68389.6	56286.6	75455.4	76993.6	69639.7	51959.2	59997.2	64679.4	131829	66046.9	74125.2	80000.7
HB3	IIDTSK	988	993	0.008	NS	955435	824062	1.29502e+06	1.00404e+06	921964	971138	879146	728028	1.12987e+06	885626	908663	894990	971913	905920	1.0122e+06	846397
HB3	GSGSTNNDY	997	1005	0.251	NS	9981.16	14330.1	16441	11434.9	22015.1	20737.3	26896.1	43527	22719.8	25957	14386.3	16847.8	30478.5	17009.2	21321.3	36592.5
HB3	TYNGVQIK	1009	1016	10.69	0.001	0	0	0	0	0	351528	344859	347762	739846	409168	487122	390916	467402	431692	425857	350110
HB3	NGVQIK	1011	1016	0.15	NS	1.15649e+06	1.10737e+06	1.55569e+06	1.41483e+06	1.08119e+06	1.16359e+06	1.17777e+06	1.07134e+06	1.54482e+06	1.72134e+06	1421830	1189047	1.29286e+06	1.30901e+06	1.18478e+06	1.13777e+06
HB3	QAAGTLK	1017	1023	0.168	NS	1.92461e+06	1.74834e+06	2.4802e+06	2.39329e+06	1.72828e+06	1.95558e+06	1.79498e+06	1.61755e+06	2.69997e+06	2.07711e+06	2414968	1975927	2166067	2.20813e+06	2.104e+06	1.84935e+06
HB3	AAGTLK	1018	1023	-0.326	0.01	35698.6	36793.4	34322.4	36857.2	30354.4	37429.4	29913.6	25368.9	20101.9	31949.9	25567.9	27524.9	24843.1	27264.5	26165	29371.5
HB3	LDENDVMF	1027	1034	0.002	NS	10565.2	10507.6	13929.2	13892.3	7531.1	9632.46	9992.28	7624.38	9483.04	10244.2	10977.6	12706.6	8370.6	9663.98	9811.98	11187.9
HB3	LDENDVMFF	1027	1035	0.14	NS	57618	45807.2	76671	68411.4	48350.2	58853.4	48875.8	45175.5	64217.2	58327.5	73423.9	61495.2	57270.7	57247.3	59869.6	59124.4
HB3	QIYDGNNASH	1128	1137	0.378	0.02	89607.5	51156.9	130804	78614.6	70746.7	86582.1	95700.8	92465.8	121113	110665	90716.8	106268	113235	99855.3	111012	128201
HB3	DGNNASHK	1131	1138	0.07	NS	313360	327540	420273	367047	307381	318960	273552	260107	402391	302292	362399	334250	382418	347397	370620	289236
HB3	LSHFLF	1144	1149	-0.145	NS	25563.4	19594.3	15775.7	14984.4	26234.3	21365.9	24507.1	20177	16141.2	21465.9	19696.6	24645.4	15149.7	15370.9	21023.1	17847.8
HB3	FNGDWSK	1161	1167	0.04	NS	225459	180333	279731	226018	194066	216021	191854	198874	211701	253481	249007	192393	204547	212540	198012	263230
HB3	NGDWSK	1162	1167	0.079	NS	108528	164896	104641	98517	78686.8	94847.9	100188	97484.5	105792	111130	115868	114499	104387	112049	107359	106365
HB3	NIGSDTF	1170	1176	0.247	0.01	39340.1	39297.3	51521	49084.1	42711.4	42808.5	44596.4	46294.8	50811.3	45448.9	48721.8	70848.9	52851.4	49373.1	51283.9	54490.5
HB3	EIQNTDTK	1207	1214	14.52	0.001	0	0	0	0	0	0	0	0	0	214459	225448	214566	203466	217949	212081	227244
HB3	INPSVISSVL	1215	1224	0.145	NS	45667.4	58302.6	70987.7	62849.4	51643.3	66771.9	51887.7	48094.8	73619.5	51438.9	72602.2	55368.8	57971.5	52949.4	82482	59338.2
HB3	LNATNYIR	1224	1231	-0.172	NS	25066.1	21783.7	14771.3	20805.9	23301.6	17658.3	21935.2	64642.2	13346.6	36532.4	15999.6	14953.8	14601.1	17507	16892.1	74824.4
HB3	DGFISPGK	1239	1246	0.178	NS	193166	195574	261654	254021	197022	227815	146197	174036	237450	189398	287619	211795	258161	257158	230059	184368
HB3	DTITHGDTN	1256	1264	0.316	NS	58972.4	68504.3	82487.7	58906.2	63898.1	65559	91503.5	90781.1	81078.4	81728.8	59514.6	83914.2	93187.9	66444.8	102898	186661
HB3	ETELLY	1310	1315	0.114	NS	49669.9	48849.8	78858.6	60248.3	43408.7	51884.2	47884.6	39865.7	58301	50787.9	59434.2	52727.2	57794.2	51323.1	59489.2	56974.6
HB3	EGGEDGK	1332	1338	-0.044	NS	209083	186462	291756	284752	202297	278034	211633	209018	263701	213194	228450	198461	231280	211911	223069	227185
HB3	EANNNSNGL	1347	1355	-0.601	NS	2345.78	1601.89	1359.91	0	2040.06	2078.69	3837.15	3007.63	1219.77	1373.13	2069.05	967.063	1974.15	937.018	0	1440.17
HB3	SNGLPK	1352	1357	0.019	NS	42708.2	56118.1	49389.1	41654.6	43146.4	39535.1	57717.7	38809.6	39019.6	40633.3	39641.9	43993	44321.9	39272.6	49978	73120.5
HB3	SFIDYK	1366	1371	0.104	NS	802823	746871	1.06745e+06	928854	814700	835277	709789	661498	1.0172e+06	807488	965961	807936	876656	898001	869273	769867
HB3	NMILGTSVNIY	1372	1382	11.26	0.001	0	0	0	0	0	34825	32081	49427.5	53939.9	49934.3	58633.3	47481	50865.4	54676.3	88343.7	328716
HB3	NMILGTSVN	1372	1380	-0.12	NS	35491	35795.4	27814.6	36042	34181.3	32060.8	38914	31547.5	22097.6	33915.1	27483.3	37284.8	31585.1	25300.8	33415.6	31935.8
HB3	ILGTSVNIY	1374	1382	-0.079	NS	34394.9	27335.5	31240.2	32890.5	31655.4	31606.5	32641.4	26726.7	27702.9	29423.4	28353.4	29621.4	32452.2	25437.8	30674.3	31358
HB3	GTSVNIY	1376	1382	-0.021	NS	54899	48734.1	49552.7	39197.9	46444.7	45261.5	47477.8	53714	41965.2	40387.3	36291.5	40219.7	53086.8	56417.1	53354.3	62902.9
HB3	IYEYIGK	1381	1387	-0.22	0.02	0	25394.9	18468.4	24202.1	21418	19228.6	21119.1	23207.4	17326.3	17308.6	15035.3	18899.7	16912.1	14932.7	14948.9	15696.8
HB3	LQEDIK	1388	1393	-0.02	NS	464047	339851	456802	368736	340233	353717	345545	300256	394179	349288	355673	320738	382634	348573	409644	346338
HB3	KIIEQER	1394	1400	11.791	0.025	0	0	0	0	0	865730	942108	838760	796024	1.00576e+06	1.11121e+06	838849	702140	1.14903e+06	708724	1.27604e+06
HB3	IIEQER	1395	1400	-0.005	NS	257228	223627	374080	276443	243733	261835	247555	202327	312898	237545	269309	228787	265667	231218	281926	233005
HB3	IGGSGADK	1407	1414	-0.147	NS	7.07173e+06	9201809	6878854	5976170	5.0267e+06	5645954	5785525	6.90644e+06	6829771	5.54927e+06	6649709	5.58747e+06	5766232	5.7663e+06	5.46069e+06	5246529
HB3	GIEGEMW	1421	1427	0.21	NS	21175.2	23005.2	30811.1	28622.1	20939.7	22008.1	21643.3	20992.8	24781.9	24515.9	26369.6	29117.3	23658	24539.7	26383.1	24879.9
HB3	EWGEQF	1470	1475	0.051	NS	33151.4	33691.6	42060.2	39872.3	29721	34452.4	36963.5	26705.4	34018.2	33794.8	38583.5	34698.3	35201.8	34131.3	37698.3	36063.3
HB3	YEQNIR	1482	1487	0.167	NS	416918	402780	583128	536899	365282	427866	397238	383925	557116	464900	515392	453540	498021	509977	485147	424556
HB3	CTINGK	1490	1495	-0.42	0.02	32876.3	25300.6	27005	21273.9	23084	25239	19900.3	27300.2	13896.6	23549.3	20753.1	23691.9	24223.6	12987.3	17805.3	16328.2
HB3	SGQEDK	1505	1510	0.149	NS	680140	602158	910309	795757	616966	664361	660652	611955	900951	711647	811745	668094	819122	798836	767721	644453
HB3	VEGACK	1511	1516	0.152	NS	32286.8	28480.2	40114.7	37838.5	28858.2	30695.9	28969.5	29813.2	38843.1	36178.7	35652.9	32360.5	37332.3	35678.5	35753.5	32062.5
HB3	SASDLLK	1548	1554	0.135	NS	1.14269e+06	1.06681e+06	1.69875e+06	1.34759e+06	1.16748e+06	1.27131e+06	1159170	1.03639e+06	1.50583e+06	1197719	1.394e+06	1.25469e+06	1.41246e+06	1.27793e+06	1.39869e+06	1.3205e+06
HB3	DFIFNDK	1566	1572	0.67	NS	0	0	0	395309	548771	368593	333127	292145	401138	351765	384969	351722	374333	366749	395326	382576
HB3	YYPYGDY	1578	1584	-0.121	NS	100287	101932	96235.3	86601.4	84811.5	83678.9	112077	101765	86515.1	71182	81341.6	99909.2	90847.7	90536.2	87605.4	97558.9
HB3	YNNAEK	1598	1603	-0.044	NS	364114	493220	320947	329139	308246	298102	317481	435417	378617	285191	330437	267064	410539	326792	329423	424554
HB3	KLENGR	1626	1631	0.13	NS	973886	927036	1.7882e+06	1.36863e+06	933726	1.19229e+06	1.01955e+06	930705	1.35748e+06	1.19868e+06	1.31577e+06	1.25698e+06	1.09668e+06	1.13975e+06	1.16288e+06	1.14673e+06
HB3	SLEGVY	1632	1637	0.082	NS	34119.3	33310.1	45647.4	42005.7	28576.5	31220.2	32580.2	28841.8	41050.9	33219.4	35317.2	41562.8	30095.2	33290.6	38895	36958.4
HB3	GVYVPPRR	1635	1642	0.052	NS	21909	17391.7	13706.2	22335.2	18543.2	15088.6	17820	18150.7	20575.1	20312.7	17197.2	14778.6	18481.1	16381.4	19130.4	22908.9
HB3	ELFPIIIK	1649	1656	12.367	0.01	0	0	0	0	0	0	0	0	0	0	0	1.87676e+06	1.73149e+06	1.8195e+06	1.81099e+06	1.81492e+06
HB3	NEEGMEK	1657	1663	0.188	0.009	366351	358384	465872	428683	317728	354603	354875	371204	474112	444949	472674	382499	461107	456931	466565	390296
HB3	EELLETL	1666	1672	0.007	NS	21395.6	20588.5	32841.7	26214.5	21829.5	22397.6	18348	14242.7	23693.3	17962	22176.7	22489.5	23381.8	21665.3	22351.5	20928.3
HB3	QIVAER	1673	1678	0.116	NS	385540	360127	473716	400548	361785	426984	346962	380264	442076	370756	441885	420739	414147	424568	443688	430038
HB3	QIVAEREAY	1673	1681	-0.342	NS	64857.1	63182.3	76001.4	44106.6	71661.8	57010.5	77257.9	54932.8	60517.8	59040.4	67004.2	59033.6	41505.2	47183.1	24037.4	53613.9
HB3	EAYYLWK	1679	1685	9.29	0.01	0	0	0	0	0	0	0	0	0	0	0	55626.5	65881.3	55613	73094.5	50560.3
HB3	QYNPTGK	1686	1692	0.212	0.016	622375	540938	791720	706836	609656	626007	602813	555796	796690	638932	803871	685955	779855	711558	765915	655891
HB3	GIDDANK	1693	1699	0.07	NS	1.73882e+06	1.58933e+06	2.62108e+06	2.13642e+06	1.70434e+06	2.01638e+06	1.71631e+06	1815179	2281872	2.00569e+06	1.99296e+06	1.80662e+06	2.0124e+06	2.04596e+06	2.10874e+06	1.71039e+06
HB3	DLEDIIK	1711	1717	0.199	NS	171614	165274	284662	235397	163172	193937	177521	146412	234208	203509	231233	229517	206238	197804	219406	208269
HB3	GNDLVHDEY	1718	1726	0.184	0.046	240392	207781	357156	295457	251987	269817	233436	224657	302061	278235	297701	272209	293711	291302	312712	286275
HB3	GSSNKN	1739	1744	-0.44	0.03	109366	122833	35172.9	114867	129338	61352.5	117270	112802	61063.5	108543	58142	102054	56073.3	59290.2	86794.6	43716.2
HB3	NDIDTK	1744	1749	0.241	0.006	1.31795e+06	1.34572e+06	1.38401e+06	1.28547e+06	1.15173e+06	1.25589e+06	1191635	1.3026e+06	1.50231e+06	1.55377e+06	1.52845e+06	1.22874e+06	1.5731e+06	1.71544e+06	1559160	1462673
HB3	NDIDTKR	1744	1750	0.159	NS	1.04851e+06	817075	1.43102e+06	818092	1.1526e+06	1.02016e+06	972273	1.19677e+06	1.32335e+06	1.2407e+06	1.4587e+06	1.27378e+06	1254635	1.55624e+06	637202	871229
HB3	DAMQSGVR	1778	1785	-0.067	NS	319465	317234	319159	314821	244927	250567	247242	246950	308016	222988	304529	262451	254277	278777	235769	217716
HB3	AIDEENEK	1787	1794	15.35	0.001	0	0	0	0	0	0	0	0	0	1.89005e+06	1.4932e+06	2.05014e+06	1.02416e+06	2.05283e+06	2.02153e+06	1.92214e+06
HB3	GVEHIGIAK	1806	1814	8.995	0.008	0	0	0	0	0	35401.8	31854.4	33755.8	42598.3	32624.6	44152.5	45738.9	41316.3	33686.3	45147.3	31712.4
HB3	HIGIAK	1809	1814	0.278	NS	12552.6	12905.4	10946.8	13129.2	13677.4	21246.8	45884.2	23315.8	22814.1	13574	17592.6	24527.2	18047.7	25568.6	25977.6	21124.1
HB3	IGIAKPQ	1810	1816	0.19	NS	357672	238062	399442	334051	316082	325567	381598	331323	410832	452792	357228	307129	330475	336973	357465	520702
HB3	FGAINSN	1836	1842	0.018	NS	10658.1	14221.5	12178.2	12936	11884.5	12852.7	9452.22	11032.1	9835.43	10697.8	9704.27	12686	10513.1	17696.4	9937.63	17589.4
HB3	ESEDGK	1895	1900	0.176	NS	3.93848e+06	3.85196e+06	6170423	5.28954e+06	3658106	4616530	3.90175e+06	3.33038e+06	5.25226e+06	4.79275e+06	5211481	4.97355e+06	4417217	4551557	4.68313e+06	4.69252e+06
HB3	SMIMAPTVIDY	1903	1913	9.59	0.005	0	0	0	0	0	0	0	1344.49	1577.5	8439.82	8763.69	7340.86	8788.97	7335.25	9796.66	7138.49
HB3	SMIMAPT	1903	1909	-0.13	NS	125172	111045	69440.2	93568.8	121063	69113	112270	93222.5	73578.4	93044.6	99333.2	70236.8	77189.6	80164.8	59703.5	47660
HB3	IMAPTVIDY	1905	1913	-0.179	NS	41653.6	34118.7	39938.2	37808.6	40682.5	46745	57168.1	33040.5	39453.8	30884.4	35299	28532.5	39849.4	33307.8	38279	45697.7
HB3	VIDYLNK	1910	1916	0.035	NS	92431.4	81018.3	98824.9	96105.9	77374.5	87301.7	75609.3	60964.2	91546	83878.4	106881	77876.4	80446.5	86275.8	80926.1	74841.9
HB3	NIGENY	1933	1938	0.021	NS	66845.3	88286.5	92697.6	77740.6	72545.9	70992.2	79901.4	82828.2	99892.6	78955.6	74826.4	73445.7	85499.9	70246.3	80734.5	77387.7
HB3	YNPSPAQK	1938	1945	5.411	NS	0	0	0	43382.8	31392.9	44620.2	41370	83428.8	44670.5	55134.8	51691.4	43073.9	36878.7	48372.2	38703.8	47636.3
HB3	NPSPAQK	1939	1945	0.125	NS	554992	555898	711568	653440	483887	493802	603537	548734	670100	647594	568717	604980	681422	535809	635666	655652
HB3	GPLDLMNEVL	1961	1970	0.164	NS	38291.4	45155.7	73205.4	61397.7	43584.8	52090.1	46091.8	40086.4	60030.4	52331.4	58784.3	57042.7	53396.5	50327	58712.5	48576.3
HB3	NEVLNK	1967	1972	0.066	NS	172238	186796	194301	197075	160017	171144	194411	189417	183336	193671	203988	170091	189648	206768	183620	201701
HB3	YLEHVEEQL	1988	1996	0.06	NS	7749.24	8550.31	9358.96	9466.14	7886.64	8080.99	8324.56	6495.25	10448	7453.64	8027.73	7488.17	9309.1	8798.7	9141.06	8049.69
HB3	EIDNAIK	1998	2004	0.141	NS	1069340	948234	1.53034e+06	1179817	1.14894e+06	1.22747e+06	1.15378e+06	985919	1.37143e+06	1.18606e+06	1.25171e+06	1.14367e+06	1.29464e+06	1.22109e+06	1.41785e+06	1230709
HB3	KLYPLDR	2007	2013	6.173	0.002	0	0	0	62659	49469.2	75604.9	60795.7	68935	89884.4	101018	145921	77689.5	89513.3	91243.5	64997.3	105660
HB3	LYPLDR	2008	2013	0.042	NS	221618	205582	284232	268715	244282	236617	232475	233515	263132	226394	234881	216709	262600	251293	284533	241979
HB3	LDELDEW	2039	2045	-0.02	NS	5521.34	4248.8	6219.85	2340.94	3767.25	1741.1	5708.51	3115.15	5242.89	3829.91	2413.49	2135.44	4451.54	3444.56	3746.29	5986.5
HB3	GVLIPPR	2059	2065	0.149	NS	810141	788978	1.07787e+06	992354	790110	899139	818959	763314	994083	883830	960709	1.06654e+06	895698	988444	884813	985382
HB3	IVRGPANLR	2074	2082	0.969	0.006	133997	43003.8	53272	39721.9	53039.1	58538.8	55077.5	51945.8	199465	77519.8	110217	240056	110795	93888.9	81844.6	67214.4
HB3	GPANLR	2077	2082	-0.11	NS	2.30685e+06	2650825	3.52458e+06	2884043	2113218	6767983	2.32475e+06	2.10552e+06	3065083	2.47947e+06	3112842	2.77366e+06	2817278	2.59403e+06	2.92779e+06	3.09526e+06
HB3	SLNEFK	2083	2088	0.157	NS	2.35841e+06	2.25349e+06	3611508	3457805	2.20133e+06	2.72802e+06	2.08681e+06	1.94994e+06	3.19992e+06	2634081	3.20654e+06	2.82258e+06	2.78649e+06	2.88933e+06	2884553	2.19104e+06
HB3	GAQSEGK	2094	2100	0.177	NS	1298621	1.29501e+06	2.05998e+06	1.72809e+06	1.31884e+06	1542986	1397537	1.33175e+06	1.82764e+06	1.60294e+06	1.67759e+06	1.61605e+06	1.51701e+06	1.62543e+06	1.76549e+06	1.75413e+06
HB3	FLGNYY	2101	2106	0.063	NS	90074.7	86360.9	114266	102438	83275	88652.3	86991.9	81242.3	92363.2	108443	91184.2	85331.4	94562.5	88087	115441	89963.1
HB3	ALEAMK	2122	2127	0.03	NS	406336	366818	505046	425604	379063	399237	381253	336681	444216	383707	419056	355994	398263	379840	434570	450265
HB3	DYEDIIK	2132	2138	0.69	0.01	0	0	0	419204	319347	380231	371862	298241	412253	396791	388572	419486	382332	349803	413244	438622
HB3	GTDMLTNIEF	2139	2148	0.086	NS	11354.6	12645.9	19666.5	14750.5	13091.5	17618.6	15524.1	12370.6	16811.8	13927.3	16098.2	15316.2	12841.6	15290.9	16642.5	15727.4
HB3	TNIEFK	2144	2149	0.004	NS	323232	284674	383075	399021	353138	302972	331318	298807	390752	323149	331795	249936	397157	339494	359156	301054
HB3	AEDWWK	2169	2174	0.037	NS	142850	163039	215623	162803	162889	170534	152595	132143	181488	160109	165127	176484	160208	144841	191751	148971
HB3	TPPQFLR	2208	2214	0.033	NS	22135.1	19376.1	22072.8	20367.9	25723.9	20136.9	19474.5	16388.1	19087.6	17827	19944	17364.1	15931.4	21510.3	43170.8	21971.7
HB3	NVCIQK	2222	2227	0.031	NS	55997	55768.5	49727.4	50634.4	54720	51685.8	50513.6	64488.7	51277.1	56139.1	56712.9	62807.1	49100.5	51824.1	57060.2	57738.5
HB3	KYQELIR	2262	2268	14.956	0.001	0	0	0	0	0	0	0	0	0	242727	340991	249765	276042	310846	317488	236266
HB3	YQELIR	2263	2268	0.083	NS	356609	327007	443246	402863	293443	386399	334989	430772	420099	337771	406807	467780	394068	367483	364553	378290
HB3	EAISER	2275	2280	0.062	NS	312784	288001	422230	343130	278869	310030	274849	249237	363090	285300	329397	282527	335398	297937	345661	326480
HB3	GMDVLK	2286	2291	0.21	0.03	747147	695874	1.01601e+06	881333	693301	782562	695651	601728	886495	783205	989847	1.05693e+06	845409	849101	1.00028e+06	821102
HB3	EPDANEY	2295	2301	0.7	NS	0	0	0	2824.3	949.865	1202.36	0	0	0	1405.52	1119.82	0	844	1432.77	0	1390.61
HB3	IPAELEDVIY	2339	2348	-0.049	NS	43878	43274.7	50530.5	47193.6	37629	48761.8	35674.5	35528.4	43002.7	35207.3	49434.8	40828.7	41726	43058.5	39199.5	37226.5
HB3	YNSNDY	2355	2360	0.205	0.016	315111	281843	432351	342175	276340	326874	297622	288805	396816	335750	375194	364848	376304	367610	367267	343736
HB3	NINVNMK	2367	2373	0.22	NS	395646	287169	378962	383295	284434	302625	303215	313744	393881	359935	418584	313569	398906	396499	339763	333896
HB3	NNDNIW	2375	2380	6.132	0.03	0	1319.3	0	1699.77	2020.79	0	0	0	1530.95	1611.75	2420.86	1232.95	2187.41	1555.68	1991.77	1697.06
HB3	TDLLVK	2381	2386	0.05	NS	891798	1.0884e+06	1118794	1.03975e+06	803850	849222	870570	986953	1.13508e+06	999047	1.08132e+06	847452	1.06251e+06	1.06699e+06	913910	811207
HB3	LFNDFIY	2422	2428	0.235	0.046	140181	135352	203262	178616	124249	148741	122829	113255	179310	154277	188352	162317	161626	168722	184949	152815
HB3	SSAISEVER	2429	2437	0.177	0.04	344973	311629	459729	396281	298612	346702	325023	313062	432949	369082	422394	354990	416753	383162	403763	355419
HB3	VYGEAR	2441	2446	0.166	NS	1.37593e+06	1.1433e+06	1.73843e+06	1.75696e+06	1085487	1346087	1.02491e+06	1.07044e+06	1.69034e+06	1.28081e+06	1.74818e+06	1.36063e+06	1.46933e+06	1.62757e+06	1.37081e+06	1.1433e+06
HB3	VANAMK	2449	2454	0.04	NS	529663	430404	629516	563122	480108	504279	459708	461571	598263	505596	554331	472201	560327	543759	541502	491145
HB3	VANAMKY	2449	2455	0.445	NS	24820.3	39558.3	21217.7	19079.8	21230.2	22981.4	23022.3	18870.6	248449	20833.2	31291.5	35691.5	21188.7	24155.6	17747.6	18924.7
HB3	ADIGNIIK	2458	2465	0.076	NS	191286	181458	305130	236979	213315	215967	227329	188654	227539	225520	195499	243710	259141	193267	253437	243161
HB3	GDDMMK	2466	2471	0.11	NS	1.4433e+06	1.48068e+06	2.37412e+06	2.13803e+06	1360075	1.75632e+06	1.4391e+06	1.25718e+06	1.8088e+06	1835576	2.01325e+06	2.00612e+06	1.60212e+06	1.6526e+06	1.71573e+06	1.71844e+06
HB3	YIEQIFK	2477	2483	15.498	0.0005	0	0	0	0	0	0	0	278097	424091	346734	451514	358415	426331	440240	381772	439523
HB3	IEQIFK	2478	2483	-0.302	0.03	67328.6	114162	147998	104623	98966.3	134071	85259.4	96369.1	82689.2	89481.4	83162.8	77589.3	83579.2	88931.1	77237.6	88692.1
HB3	YHIWESML	2501	2508	-0.095	NS	26576.1	32947.5	22240.8	18904.9	26922.3	26413.4	31410.9	30968.2	23249.7	21667.6	30923.5	25407.8	22646.5	25044.9	30824.2	21730.9
HB3	TNENCR	2520	2525	0.293	0.02	59463.8	51813.5	73490.2	68214.6	51510.5	48067.6	59308.3	44654.1	78793.1	62979.8	74778.8	61989.7	68113.8	74675.5	79703.6	55054.8
HB3	SHYDMN	2600	2605	-1.881	0.04	5087.39	5623.06	2594.92	2085.29	5347.93	4456.77	7261.55	4684.08	3540.84	3688.85	2413.61	2928.17	3055.45	2487.04	2643.38	0
HB3	SHYDMNYR	2600	2607	0.331	NS	122341	133466	90569.4	116851	173671	194157	198356	277405	391780	236554	252549	191492	126193	178506	120415	164836
HB3	GITEAHEY	2612	2619	0.18	NS	232574	199148	315171	263372	191626	225198	197516	200491	282165	238875	262289	256338	248482	232023	265154	257295
HB3	LNHIDDK	2632	2638	-0.162	NS	1493330	1.31926e+06	321557	247440	1.365e+06	1.44457e+06	1.21363e+06	1.08174e+06	446071	1.24591e+06	317133	1881014	962327	360905	1.14043e+06	1.25558e+06
HB3	ETLEETLK	2647	2654	15.808	0.001	0	0	0	0	0	0	0	0	0	551268	512579	595071	529123	457659	601426	615028
NF54	SSIANK	4	9	0.41	NS	979822	856942	1.58258e+06	537450	639730	1.03053e+06	1.69022e+06	1.02157e+06	3.00154e+06	3.8646e+06	739792	2.04511e+06	1.06496e+06	992755	1.3159e+06	1.12113e+06
NF54	IEAYLGAK	10	17	2.626	NS	167588	221942	230858	523512	201855	191565	317990	0	5.6247e+06	154498	399028	225419	210283	188159	293623	257185
NF54	IDQSLK	23	28	-0.22	NS	230741	161777	271888	185770	130892	194587	327826	221120	344216	519413	150634	261005	182842	153184	230411	201802
NF54	ADPSEVQY	29	36	0.181	NS	32602.9	36287.8	43827.8	13114.9	20233.4	26541.6	40314.1	35744.5	24161	74488.2	41516.5	42686.1	22015.5	22468.5	29306.5	30992.1
NF54	ADPSEVQYY	29	37	0.084	NS	60193.6	52139.2	95623	25917.9	45544.3	46820.2	64918	55771.9	42954.1	78510.1	56325.2	81696.3	49865.3	41433.6	43910.1	67972.7
NF54	YGSGGDGYY	37	45	-0.104	NS	43689.8	59661.4	46759.8	10458.5	24458.1	22361.1	35513.9	31238.9	18311.8	45850.9	37719.2	39483.8	21205.3	25490.1	26936.8	23878.7
NF54	GSGGDGYYLR	38	47	2.577	0.04	16038.1	17003.8	14808.8	40778.3	11415	11365.7	27911.2	0	403954	23195.2	35989.9	35076.4	19177.1	17671.8	18479.1	25891.9
NF54	GSGGDGYY	38	45	0.417	NS	14284.3	10659.4	16888	7467.14	9885.74	10869.7	13004.2	11294.5	6926.64	15794.4	15935.9	15091.3	11771.3	11142.9	15497	57154.4
NF54	GDNDQWK	74	80	0.126	NS	13580.8	12629.9	19929.5	9730.58	9660.53	10884.8	16747.4	9607.98	11601.3	17594.1	20579.5	14087.2	11251.1	9840.73	12467.8	13870.7
NF54	VSEKPENV	88	95	0.64	NS	0	0	0	10273.9	6854.43	14268.3	31074.7	14364.5	5460.42	26877.8	10385.3	13216.9	11140.9	6887.72	11011.6	10408.8
NF54	HAFLADVLL	121	129	-0.294	NS	65992.6	78779.2	78425	115595	68159.2	140759	81035	80482.1	109992	49993.2	62093.3	93135.4	63590.6	48246.8	71221.5	82942
NF54	LADVLL	124	129	0.1	NS	102873	85301.3	140039	41070.5	60659.2	86278.3	152832	92699.2	67300.2	185000	141935	129320	71025.3	62454.2	94781.3	67686.9
NF54	SFADIADIIR	157	166	0.152	NS	1975488	1.67915e+06	2860377	2.1318e+06	1.40323e+06	1.75693e+06	3177187	1.88591e+06	2715060	4.47249e+06	1856965	3.99254e+06	1756833	1.43518e+06	2.06411e+06	1.4822e+06
NF54	ADIADIIR	159	166	0.615	NS	69037.4	42996.8	72206.4	21968.4	34660.4	53768.4	105977	56006.6	48968.8	180388	112105	87709.5	56574.4	47046	79931.6	85263.7
NF54	GTDLWK	167	172	0.112	NS	972309	716805	1.38147e+06	452188	759581	807626	1.31941e+06	801813	1488204	1.8713e+06	543151	1.39563e+06	683481	796612	732210	626178
NF54	GTNSNLEQNL	173	182	-0.17	NS	32437.1	42717.6	44939.7	14122.7	23398.1	35198.7	30912.4	31040	16226.4	21547.5	29162.7	33338	29300.7	21495.3	29795.5	42490.5
NF54	SNLEQNLK	176	183	12.812	0.001	0	0	0	0	0	0	0	38324.7	39133.2	86591.8	69210.1	60419.6	48365.5	33543.7	45721.3	33439
NF54	IRENDK	189	194	-0.096	NS	2.9701e+06	2.60164e+06	4378060	3578482	1.99405e+06	2.81761e+06	4.76811e+06	2.83748e+06	4274727	7312652	1188061	4946402	2.341e+06	2.06405e+06	3.02741e+06	2.01474e+06
NF54	DQNYRK	203	208	0.943	0.02	155319	180258	281410	137229	187609	164024	294993	161966	1.09584e+06	380302	274637	790698	273360	207298	228470	253763
NF54	LREDWW	209	214	0.105	NS	42509	31307.1	56361.6	14295.1	27748.5	32384	50709.9	30818.2	29556.4	60453.4	52944.9	51596.8	31111.2	26487	29958	22414.2
NF54	EVITCGAR	223	230	0.161	NS	83772.9	84760.3	154450	63440.1	82952	98465.7	78182.8	79452.9	66898.5	91790.1	108063	85685.4	100967	71374	183887	114596
NF54	SNDLLIKR	231	238	16.461	0.001	0	0	0	0	0	0	0	0	0	823581	1.28856e+06	3.65332e+06	745392	632178	511322	599619
NF54	SNDLLIK	231	237	-0.047	NS	397972	299704	739450	452117	420776	405973	610024	364120	546152	667064	501046	614623	330490	285897	366550	300466
NF54	SNGDNK	246	251	0.45	NS	274062	226272	350818	121206	146903	208254	351675	237181	394298	537067	348672	372012	212860	228283	251393	267757
NF54	CGHYEEK	258	264	0.172	NS	48808.1	39257.7	47641.3	24123.5	26016.3	34007.9	24554.8	31238.8	42277.3	56064.9	43658.1	53590	29763.6	23912.1	30034.3	32800.1
NF54	LDYVPQ	269	274	-0.191	NS	57072.3	37063.9	67486.2	16113.7	31061	35318.6	61747.5	37134.1	23428.9	48590.8	58053.9	49873.2	26863.6	30472.3	28378.3	26140.8
NF54	LDYVPQFL	269	276	0.025	NS	30105.9	28761.3	64763.7	17100.4	26937	39910.2	59891.2	34734.4	30372.6	50431.4	57854.8	55523.1	27747.9	18664	40923	23642.1
NF54	LDYVPQFLR	269	277	0.474	NS	70105.2	83535.3	76676.3	77012.8	57040.4	101014	39145.3	62689.4	120739	136156	70405.5	139527	80659.8	74426.1	68168.1	102202
NF54	DYVPQFL	270	276	-1.606	NS	3071.73	3561.23	6518.61	1616.93	5146.49	2881.9	4174.54	5460.94	3145.19	3559.65	3644.43	2802.87	2986.56	2375.3	3250.73	0
NF54	DYVPQFLR	270	277	0.125	NS	102572	104020	126333	61577.5	70636.9	95267.9	103932	84514.8	82756.2	163877	98564.3	138642	79147	68441.5	88573.7	110155
NF54	IEDFYR	283	288	-0.062	NS	203129	160416	290108	74906	127987	172144	281181	167017	136273	216246	284145	239723	128159	116672	171737	100575
NF54	QNLIDDMER	291	299	0.08	NS	328677	237593	401685	292023	177663	269194	390285	297684	320670	536431	232480	337468	199050	194768	262899	277340
NF54	SEWENQK	337	343	11.728	0.004	0	0	0	0	0	472830	763196	556694	875333	908107	576477	1.4585e+06	502765	625355	625487	857689
NF54	NETSQK	355	360	0.629	0.04	41397.1	30384.3	72581.6	35039.1	27054.7	42469.3	67763.2	38913.6	106743	116927	95267.6	72868.3	41417.5	37580.8	54963.9	42716.7
NF54	YDDYVK	365	370	0.246	NS	403538	355446	619340	602339	292453	419097	642079	385927	888510	1.01584e+06	468678	689224	352265	336877	458187	401492
NF54	SSLENYIK	381	388	14.64	0.001	0	0	0	0	0	0	0	0	0	318991	472924	335016	146449	168212	146851	126647
NF54	SSLENY	381	386	0.147	NS	73818.8	88220	105107	25682.7	72949.8	54549.3	75175.1	72461.4	40632.3	131553	75593	88468.7	55060	65889.8	70640.4	93776.9
NF54	IKGDPY	387	392	2.128	0.0008	20696.5	24874.1	28656.6	23137.2	15297.9	27212.5	26821.3	27086.6	57546.5	161062	927743	73898.4	92648.7	67049.9	52447.2	66582.4
NF54	GDPYFAEY	389	396	-0.683	0.006	175630	117894	215377	113756	64194.5	110809	99088.6	145494	100368	55046.1	96067.6	90028.8	60359.3	77584	63867.5	82337.1
NF54	LGVRENDK	467	474	14.128	0.0005	0	0	0	0	0	0	0	78536.9	245244	187834	198130	113428	91955.6	86970.7	129728	98947.8
NF54	ENDKDLR	471	477	0.22	NS	0	5006.38	7311.53	3424.48	7640.98	5088.26	14269.1	3986.72	8338.45	6021.97	11913.3	12777.6	6207.76	5884.59	4870.57	4940.03
NF54	SGVENCCCQ	487	495	0.078	NS	20444	17423.4	17664.1	9309.27	12671.7	16750.5	8100.19	7916.35	7736.9	7028.58	13471.2	30173.8	20837	12654.2	12865.3	16363.1
NF54	QDFLRI	495	500	-0.051	NS	6355.91	19292.7	31888.6	6801.84	15030.7	15855.7	4205.11	5066.07	4796.08	4404.04	12271.2	6708.07	11441.7	5813	34797.6	25239.8
NF54	NNKNWIW	554	560	9.526	0.01	0	0	0	0	0	0	0	0	0	0	0	130171	58169.4	83623.2	69836.8	63073.6
NF54	EGGLQK	567	572	-0.587	NS	58675.2	21850.4	50877.4	59360	22360.2	20017.9	79093.3	67653.3	26248.3	32360.7	32692.8	40405.1	19923.2	20438.3	21208.3	36906.2
NF54	EGGLQKEY	567	574	9.622	NS	0	0	0	0	0	183115	393830	115954	132966	101288	132943	120373	152196	111633	94016.8	115523
NF54	EYANTIGLPPR	573	583	10.661	0.002	0	0	0	0	0	181668	118967	123320	199402	102344	209137	372676	223219	193661	279400	209997
NF54	ANTIGLPPR	575	583	0.143	NS	28418.2	56500.4	44871.9	18640.2	33076.5	27528.2	24438.9	21122.1	24456.8	15024.7	35257.3	42544.2	37949.9	29595.5	56596.2	39868.5
NF54	ELKNIR	602	607	0.279	NS	133136	171825	284579	30789.2	381829	182963	461441	150068	245080	194326	288977	304046	231448	125800	189134	197219
NF54	TNSELL	608	613	0.242	NS	14790.3	9784.76	17470.7	5388.29	6582.59	6665.08	9925.15	7608.03	4274.39	25256.6	9170.54	13103.1	9463.75	8981.09	10740.8	14572.3
NF54	TNSELLK	608	614	0.091	NS	443737	598062	1.01685e+06	2.00458e+06	894166	2.06358e+06	1.00933e+06	1.2309e+06	1.56629e+06	1.3807e+06	634859	1.00104e+06	1047319	702856	3.30902e+06	614994
NF54	EWIIAAF	615	621	-0.13	NS	64014.9	77765.2	99666.8	108717	41017.9	66327.8	45805.6	73886.7	40590	55544.5	53090.7	67408	55888.1	43216.6	182816	67749.5
NF54	NDDNGK	635	640	1.049	0.006	37853.1	43668	45926.9	31973.6	29290	34849.1	77142.5	44050.4	170592	140830	103826	82906.4	43267.3	94228.7	60136	55739.3
NF54	YGDLIK	653	658	-0.595	NS	135790	65700.4	147185	97978	71460.5	160377	70052.9	74318.2	45241.3	31103.2	68261.3	95883.8	74360.2	56938.1	89010.9	81624.1
NF54	DNEYTK	664	669	0.458	NS	177303	148055	216142	181693	99930.9	144027	241342	166870	175928	779609	78337.8	284359	202184	208104	269155	219236
NF54	DLELNLQK	670	677	8.301	0.01	0	0	0	0	0	0	0	0	0	0	0	20766.9	19283.9	17735.9	25684.1	17144
NF54	IFGKLFR	678	684	1.394	NS	0	11726.7	16257.3	5184.34	15477	11093.7	20404.9	10669.9	10390.8	8667.4	10245.5	10756.3	9354.81	15275.9	16482	7178.77
NF54	NNTAEQDTSY	690	699	0.1	NS	5444.61	5754.63	7073.92	2856.35	5682.94	4959.87	6666.91	5184.09	3909.64	5679.69	4702.61	6819.44	5492.49	5311.99	6028.9	8592.19
NF54	SSLDELRESW	700	709	7.964	NS	0	0	0	0	0	15789.8	23131.6	12938.7	11349.7	17886.8	22190.5	14640.2	14356.7	12860.3	13174.9	14233.6
NF54	SSLDELR	700	706	0.181	NS	73341.3	58333	97557.2	188545	40690.3	81637.6	91132.4	66796.8	66081.1	175237	114822	127484	61936.4	78224.1	76383.6	69203.4
NF54	FLQEWVEHF	760	768	12.678	0.0015	0	0	0	0	0	0	0	40640.6	36648.1	46223.2	87333.1	61659.1	37607.4	41462	44615.3	27915.7
NF54	GGDGTAGSSW	817	826	-0.34	NS	18619.2	18803.4	21204.1	8662.73	9364.44	15083.1	12157.2	21422	6897.74	11753.1	11905.1	11152.9	10127.7	9165.77	13465.9	26735.1
NF54	RWDQIY	829	834	0.175	NS	234293	238186	353524	583114	243628	265122	437066	270134	326866	605719	540106	405132	245075	318010	322927	212358
NF54	WDQIYK	830	835	-0.261	NS	91331	114622	149189	1.56865e+06	36088.9	157071	141520	90158.3	242239	232872	119800	103742	88791.8	80566.2	98858	84033.1
NF54	YIEDAKR	840	846	3.454	0.01	0	16847	20047.3	99797.8	198141	140632	322608	151962	212305	234160	270012	183770	205735	219542	308988	555343
NF54	YIEDAK	840	845	0.994	0.02	417320	278670	478807	362485	248786	385331	756834	400305	1.88825e+06	2445664	318657	910636	489440	592836	667479	560183
NF54	IEDAKR	841	846	-0.004	NS	210167	215320	315682	157616	371912	310633	531328	297998	223934	556509	151681	369677	331530	285638	240257	253518
NF54	NAAENK	862	867	0.365	NS	27153.9	19592.2	29666.7	10690.4	16022.3	16300.4	31420.3	16769.3	15739.4	40518.2	42609	29815.2	20538.9	20380.1	28610.8	18107.2
NF54	TTYTTTEK	912	919	13.443	0.0007	0	0	0	0	0	0	0	35682.4	101025	34734.7	56338.6	77786.3	44499.2	96190.5	103669	158422
NF54	GNTPHGYK	945	952	0.44	0.02	72290.4	100202	119567	59580.7	75492	67202.9	95896.9	82429.2	93711.3	154752	123279	127102	89191.1	120640	99085.5	97897
NF54	GNTPHGY	945	951	0.344	NS	106193	284246	179397	50585.5	114441	85242.9	112722	100552	69132.7	183182	172063	182644	133850	139540	151960	180215
NF54	EYMNQW	971	976	-0.26	NS	33072.6	27969	43463.5	37314.8	21179.8	26376.9	32549.2	32484.9	26698.5	38134.5	33783.3	33325.5	20177.2	22497.8	23461.1	24532.3
NF54	SCGSAR	977	982	0.074	NS	24457.2	20737.1	30540.4	33177.4	22539.9	19469.9	39292.3	16980.1	34300.1	41180.7	36662.8	32405.1	20741.3	17907	22143.7	16433.5
NF54	GYKNDNY	987	993	1.297	0.036	19395.2	77226.2	39727.4	143919	28889.8	21726	24485.8	29467.4	72820.5	106732	434324	108990	74250.2	49228.7	64113.8	59834.3
NF54	NDNYEL	990	995	-0.033	NS	12888	11797.3	21625.6	5718.45	9291.97	7639.6	12725.6	9810.19	6632.09	10569.8	11729.9	15733.4	10486	9365.12	9479.23	11528.1
NF54	YNGVDVK	998	1004	0.294	NS	24609.6	22412.7	37160.8	97754.2	20148.5	25435.7	30242.8	29270.5	105939	66344.7	32955.8	30980.9	21843.1	24592	47427.6	25347.8
NF54	NGVDVKPT	999	1006	0.22	NS	308460	239252	410768	131951	172618	301129	438067	295022	280422	598730	361275	413578	269979	177950	359981	199806
NF54	NLFEQW	1024	1029	0.058	NS	77884.7	53304.9	98553.8	57224.6	53678.4	58290.4	105609	61269.4	67858.9	152745	125903	90444.9	48839.1	46134.2	62657.7	39174.3
NF54	EIQYQIEQY	1032	1040	0.7	NS	0	0	0	237272	36263.2	82643.3	50339.5	41029.8	241963	46250.8	126000	82972.5	57448.6	42315.5	79755.4	67796.3
NF54	ISCNNEK	1046	1052	0.546	NS	104374	87133.4	145121	45149.6	74652.3	102771	156807	97056.3	192548	238700	185487	201556	98416.5	76395.9	123659	89849.3
NF54	VSDEAAQPK	1058	1066	17.465	0.0005	0	0	0	0	0	0	0	784854	3.34559e+06	2.83553e+06	1739386	3.60952e+06	1.01121e+06	1.15632e+06	1119955	1.47505e+06
NF54	FSDNERDR	1067	1074	1.152	0.046	238939	1473114	633205	204319	442655	333566	431360	300375	1.46002e+06	513983	3.75245e+06	3.11028e+06	543011	547776	413787	481561
NF54	FSDNER	1067	1072	0.72	NS	167107	190934	221745	96857.6	100864	143841	215628	149421	427000	413928	284063	321762	151191	160574	187070	202631
NF54	NSITHEDK	1075	1082	17.008	0.002	0	0	0	0	0	0	0	1.14441e+06	2.07217e+06	2.83641e+06	1.03693e+06	1.92882e+06	1.00344e+06	954340	1.20035e+06	986353
NF54	SITHEDK	1076	1082	1.061	0.002	20018.1	19637.9	27649.3	9529.06	13508	18821	29148.1	28489.7	35001.2	56215	127696	39837.1	29308.8	23364	33900.3	33853.3
NF54	SLWIEK	1092	1097	-0.093	NS	404980	428434	731617	215618	361652	440314	655657	428531	416557	526794	601729	635181	287365	347805	339583	256307
NF54	INDQWDK	1098	1104	11.276	0.01	0	0	0	0	0	391476	479824	439146	633554	816084	502275	590930	387469	354631	536545	333297
NF54	DNYNKF	1107	1112	0.365	NS	110871	162093	203629	60677.8	86986.7	138246	195382	135324	141146	466927	121609	268978	138065	94615.3	162270	117094
NF54	QIYDANK	1116	1122	-0.06	NS	330704	476189	592235	1.06561e+06	435432	391123	503385	358456	1.03393e+06	313302	555276	626222	445210	324140	392867	399259
NF54	IYDANK	1117	1122	0.676	0.01	36821.2	60628.7	78945.5	29894.5	53922.4	41709.5	44865.7	37056.1	51453.7	83417.4	90895.3	85532.5	77529	45705	72339	97638.7
NF54	GSQNKK	1123	1128	9.625	0.01	0	0	0	0	0	0	0	0	0	0	0	108702	81067	75335.4	92882.5	78418
NF54	KVVSLSNF	1128	1135	2.13	NS	0	564509	904192	838863	466651	602910	922878	588534	622534	1.06866e+06	622163	826130	470856	409104	613798	435290
NF54	VVSLSNF	1129	1135	-0.083	NS	18419.4	18854	36231.8	20441.9	15211.6	16483.6	26870.5	15513.7	16974.7	22754.2	30996.2	24637.1	14454.2	13720.5	18264.5	15876.5
NF54	SCWEEYIQ	1139	1146	1.394	NS	0	0	0	1099.5	0	2125.22	2076.07	1046.34	0	709.902	1289.29	3142.22	2572.77	0	3123.4	0
NF54	YFNGDW	1148	1153	0.175	NS	23906.4	14297.8	23300.6	9503.48	15376	15004	21853.7	18524.1	11759.3	37181.6	21766.6	25985.6	15812.1	15744.5	18902.3	16004.6
NF54	FNGDWSK	1149	1155	0.011	NS	691931	602501	1091279	486190	530722	709212	1148477	729771	702562	1.67796e+06	436032	1.11646e+06	654486	487709	779738	520195
NF54	NGDWSK	1150	1155	0.077	NS	293913	200089	295351	164402	175817	233260	337205	213714	229133	570270	142853	336588	223525	203517	264052	171394
NF54	NIGSDTF	1158	1164	0.196	NS	56982.4	56741.3	79649	35315.4	35671.8	37292.1	69922.2	44680.3	45152.9	108925	92357.6	70184.4	36538.7	37666.5	55323.7	46069.1
NF54	NIGSDTFEF	1158	1166	-0.343	NS	12320.5	15857.9	16758.2	9643.98	7620.32	8768.65	18843.6	15675	7325.01	8573.6	16071.4	15964.8	7470.81	6927.99	8340.36	13351.6
NF54	LNNAEK	1186	1191	0.389	NS	607339	415106	761952	202615	366784	484753	921660	540482	1.19255e+06	1.74993e+06	236383	781078	507967	472013	689646	468986
NF54	ENESTNNK	1195	1202	15.94	0.002	0	0	0	0	0	0	0	522317	1.06244e+06	1.47231e+06	589287	889917	505091	432196	627238	464158
NF54	ENESTN	1195	1200	0.7	NS	2469.82	0	0	792.016	1110.9	1272.05	0	2153.38	984.274	799.999	1699.95	3279.83	1098.52	1714.97	2219.33	2365.84
NF54	DTIIHGDTN	1244	1252	0.266	NS	41566.2	25617	26892.3	10241.3	12715.8	18649.3	23668	104339	18377.2	71395.9	30385.8	37602.3	26532.4	20884.5	28930.1	31299.9
NF54	DTIIHGDTNGA	1244	1254	0.277	NS	12420.6	11594.1	17635.8	6222.76	7838.14	9966.4	12793.4	9225.25	9309.5	19436.6	16953.2	17908	7930.6	8108.32	11767.9	16244.4
NF54	ETELLY	1298	1303	0.245	NS	75326.2	56114	105878	56188.2	41442.1	60796.9	94888.1	65638.5	68516.3	149933	125267	101159	51695.9	54352.8	73715.7	56913.3
NF54	LYEYHDK	1302	1308	9.895	0.01	0	0	0	0	0	0	0	0	0	0	0	152039	104446	97376.2	107168	130126
NF54	GTAIISR	1309	1315	0.665	NS	1.92644e+06	1.4484e+06	2515556	812114	1.02385e+06	1.48455e+06	2.60861e+06	1664345	4377815	5.64877e+06	1.74506e+06	3127028	1.72587e+06	1521610	2347913	1.80665e+06
NF54	GTAIISRNPM	1309	1318	0.312	NS	44249.3	82216.9	51282.9	48452.2	67026.4	67805.3	63490.3	46731.5	96053.4	31149.9	113846	88913.9	84943.1	57719.6	104357	44488.1
NF54	IISRNPM	1312	1318	-0.149	NS	1.04647e+06	1.91309e+06	1.1885e+06	214173	527345	186167	364196	444064	491533	208863	399797	792675	401683	633952	741660	576195
NF54	NNDSNGLPK	1328	1336	14.37	0.001	0	0	0	0	0	0	0	0	0	563905	329353	349744	236418	217320	269474	251808
NF54	DSNGLPK	1330	1336	0.364	NS	8548.53	20766.5	20719.9	7939.11	10571.8	15922.8	13298.1	14257.3	23339.1	22157	19608	16541.1	11336	9860.89	18413.3	20322.9
NF54	SNGLPK	1331	1336	-0.429	NS	25316.3	33639.7	32137.9	44985.7	33347.2	27238.4	27873.7	37670.6	11328.6	11427.1	28704.8	20375.3	23589	26353	66321.2	34833
NF54	SFIDYK	1345	1350	0.263	NS	1525742	1.35884e+06	2489363	3.88077e+06	1.26058e+06	2.09082e+06	2.67732e+06	1.67783e+06	4742694	4692784	1.93665e+06	3.33277e+06	1.68749e+06	1.51358e+06	1.92627e+06	1.44347e+06
NF54	IDYKNM	1347	1352	-0.867	NS	1771.74	4250.82	0	892.24	2328.1	2132.13	790.978	1359.79	1682.44	1224.67	1886.48	5456	2089.54	0	3299.7	0
NF54	NMILGTSVNIY	1351	1361	10.75	0.003	0	0	0	0	0	19126.4	13982.7	47216.6	40381.3	27912.9	34035.9	63875.8	62069.3	50070.2	34555.1	73464.7
NF54	NMILGTSVN	1351	1359	-0.25	NS	91318.2	70364.4	84823.2	43880.8	58260.7	59291	48819.1	61119.9	33651.7	64239.4	50657.3	63081.8	58666.1	45877.7	61934.4	62495.9
NF54	GTSVNIY	1355	1361	0.237	NS	30053.6	29658	60304.5	11288.7	30736.1	20579.8	20076.1	23858.1	13048.5	51695.8	20718.4	43339.4	33847	31575.5	27059.7	39116.4
NF54	LQEDIK	1367	1372	0.205	NS	486257	521482	642724	826688	339768	469437	634508	458261	1.0115e+06	1270276	448923	798353	393294	441648	559329	436410
NF54	TVGSGAEN	1386	1393	0.116	NS	4817.14	10919.6	3972.35	854.562	3260.01	3213.56	2959.84	1256.73	1471.77	4552.29	4873.48	4485.82	2014.8	1747.44	3113.01	8255.91
NF54	TVGSGAENVN	1386	1395	0.423	NS	18594	19436.9	220403	33369.2	15822.3	16540.3	19934.1	20277.1	7298.83	36233.5	56398.6	134877	59428.4	35708.9	26216.2	26168.3
NF54	TVGSGAENVNAW	1386	1397	0.71	NS	0	0	0	11258.3	25703.1	22403.1	29691.4	25264.3	20349.2	33965.4	28690.1	35930.7	25929.1	21497.4	25619.9	29412
NF54	GIEGEMWDAVR	1400	1410	9.25	0.001	0	0	0	0	0	0	0	0	0	1944.05	7334.65	17208.7	12707.5	14026.2	13786.3	13454.5
NF54	GIEGEMW	1400	1406	0.21	NS	64007.9	64171.2	58219.6	17951.5	25511.8	33242.2	61078.5	35475.5	51596.3	110344	57368.2	63695.1	29931.1	30690.6	35792	32981.3
NF54	EMWDAVR	1404	1410	-0.576	NS	22717.6	35803.6	29944.1	618639	0	22478.4	3923.69	13423.9	3589.9	3059.51	6279.3	11600.1	6221.71	4198.44	6090.43	11489.2
NF54	EWSEQF	1450	1455	-0.118	NS	187419	120975	230036	55874.1	80789.6	132541	171309	155295	70903.4	247698	135071	168099	94286.3	98633	112361	103462
NF54	SASDLLK	1516	1522	0.124	NS	547834	601373	1614611	1.16667e+06	649531	610789	841223	537101	1.41062e+06	1.35097e+06	890885	999854	576913	452592	682512	729337
NF54	IFNDNIEY	1536	1543	-0.066	NS	6338.51	5750.56	12993.8	2897.68	2483.43	4253.41	4158.06	5075.75	2779.79	3939.27	5641.72	5971.27	5587.75	3173.6	5311.25	6115.38
NF54	NDNIEYK	1538	1544	5.9	0.0016	0	0	0	7983.32	7176.73	9186.6	16585.5	10829.6	16496.7	61768.1	13376.5	26422.5	27652.6	32938.6	17161.5	21772.6
NF54	TYYPYGDY	1545	1552	-0.041	NS	79128.9	85562.5	144804	86114.4	74174.7	76465.8	121970	82190.6	68276.7	170702	99403.9	131643	61744.2	68074.5	90539.7	65993
NF54	EYNNAEK	1565	1571	0.68	NS	137394	137947	188277	55641.9	100796	135748	179644	137549	122003	348976	438919	218452	154867	117439	157381	155986
NF54	YNNAEK	1566	1571	0.38	NS	48502.1	128209	137867	3.19235e+06	0	358938	30036.5	56017.2	26405.2	20576.9	37763.7	74019	62124.1	50076	47989.2	119970
NF54	GNDRTW	1582	1587	0.755	0.046	89716	235360	180230	279604	140525	269562	132347	124860	314606	126460	887216	343238	254912	237713	294187	203002
NF54	KLENGR	1594	1599	0.23	NS	585053	595030	986771	1.87759e+06	470123	703327	1.11278e+06	667846	1.58107e+06	1.74724e+06	709434	1.47599e+06	597824	969634	722368	541454
NF54	TLEGVY	1600	1605	-0.2	NS	5876.22	4734.4	6915	2260.62	4686.95	1884.15	1849.67	3522.47	1791.65	2656.44	3411.52	4406.15	2364.12	3443.66	3270.1	4339.46
NF54	GVYVPPRR	1603	1610	1.053	NS	47796.5	56998.4	78968.4	48077.9	58550.6	57389.7	43637.7	71373.9	56562.6	32647.1	61852	92226.2	130339	38167.4	3.55057e+06	199947
NF54	ELFPIII	1617	1623	5.899	0.01	0	0	0	0	0	0	0	0	0	382.966	1616.91	0	2914.35	0	1353.69	2102.66
NF54	ELFPIIIK	1617	1624	12.075	0.01	0	0	0	0	0	0	0	0	0	0	0	2.01913e+06	1.13449e+06	1.01807e+06	1.56391e+06	1053646
NF54	NDITNAK	1627	1633	0.43	NS	799414	589965	1.08703e+06	314227	541966	587372	1.19781e+06	734970	1.22897e+06	1.98848e+06	711996	1.13828e+06	690305	978942	840655	894985
NF54	ELLETL	1635	1640	0.25	NS	30879.2	21587.2	36785.9	9258.04	15263.2	20045.1	39480.7	21456.3	18261.1	64440.9	39656	31534.9	17922.4	17120.2	25420.1	20491.6
NF54	QIVAER	1641	1646	0.107	NS	216117	207260	345998	87128.2	316914	226785	238016	177221	129628	358292	249151	253818	166091	195882	315480	246409
NF54	QYHAHNDTTY	1654	1663	11.214	0.001	0	0	0	0	0	0	0	11732.1	9452.5	8726.77	14528.3	17790	13088.4	15362.5	13315.5	26663.5
NF54	DLEDIIK	1679	1685	0.361	NS	479481	310255	622310	204260	263206	423815	673320	470617	366834	1.27193e+06	451648	711471	432079	372619	527094	388610
NF54	GNDLVHDEY	1686	1694	0.391	NS	327258	289591	498371	137840	228915	329090	579578	347087	279572	986085	607469	543805	312794	261591	381565	302579
NF54	NDIETK	1712	1717	0.526	NS	780544	564729	890833	332816	453961	596617	1.18403e+06	679671	1.61903e+06	2.44157e+06	470692	1.12965e+06	658787	647195	865387	680227
NF54	NDIETKR	1712	1718	0.084	NS	564316	560743	1.01027e+06	173416	769175	557905	988292	538073	760267	750845	579906	919539	539269	468054	472815	555049
NF54	ENEAIAVPN	1725	1733	6.108	0.03	0	0	0	0	0	0	1806.28	0	0	2642.8	1710.03	1362.82	0	1305.76	1592.89	2305.3
NF54	ITGANK	1734	1739	0.432	NS	325350	242838	399862	137926	220215	315052	499204	294317	369657	894482	331703	468850	314020	291960	397229	260861
NF54	SDPKTIR	1740	1746	0.222	NS	598778	836134	1.8105e+06	81523.5	1.20436e+06	352546	836002	312201	794651	274001	997863	1.41092e+06	668940	758439	338849	532645
NF54	VWDAMQSGVR	1749	1758	-0.066	NS	120614	165054	230633	97175.8	207605	148699	161472	123435	165161	86927.7	149241	229253	148291	148506	116992	139960
NF54	DAMQSGVR	1751	1758	0.19	NS	310841	315403	529247	387915	331024	348192	627461	353090	453331	1.2786e+06	298717	644491	366013	368152	522790	388197
NF54	AIDEEK	1760	1765	0.376	NS	4.46964e+06	3798729	7.03843e+06	2533449	4720807	4620592	8513514	4183865	9763965	10380868	6.14956e+06	7.75083e+06	4396944	4.39516e+06	5.08132e+06	3999066
NF54	GVQHIGIAK	1779	1787	8.783	0.02	0	0	0	0	0	26748.9	26578.8	40466.6	18256.3	14136.2	36187.7	64108.6	38239.3	29711.3	52670.3	36517
NF54	HIGIAK	1782	1787	0.251	NS	624043	506211	906359	224294	492135	536427	939774	675140	684334	1.49639e+06	317008	1.07446e+06	575716	604866	761474	467000
NF54	HIGIAKPQ	1782	1789	0.299	NS	361107	304653	599814	164378	307834	424002	483576	393082	333270	638061	595790	574452	413394	291236	468443	343846
NF54	IGIAKPQ	1783	1789	0.157	NS	327948	265633	529906	148823	242941	346073	474549	315791	335947	588919	272449	500450	302882	231658	389447	280033
NF54	WLEEWTNEF	1793	1801	9.678	0.001	0	0	0	0	0	0	0	0	0	2400.41	5978.94	4716.88	4929.06	4488.36	5105.51	3396.24
NF54	LEEWTNEF	1794	1801	-0.121	NS	1349.98	3093.86	5057.12	881.231	2240.27	3602.71	2940.11	1930.85	1380.88	1395.74	2769.98	1978.79	2407.52	2097.46	2447.21	3334.72
NF54	YFEDMK	1808	1813	0.13	NS	268621	215071	381614	341233	196810	262322	411591	251314	425896	663708	206188	406393	230238	208212	282442	202493
NF54	SNCNLR	1814	1819	-0.239	NS	56115.8	383022	176960	145384	84491.2	209291	131059	197439	112208	51477.8	82586.5	338230	86830.1	135617	260387	135779
NF54	RIEWNGMSNY	1848	1857	9.081	0.01	0	0	0	0	0	0	0	0	0	0	0	46869	44930.8	42533.9	52112.4	50629.5
NF54	IEWNGMSNYY	1849	1858	7.789	0.01	0	0	0	0	0	0	0	0	0	0	0	12492.3	9585.88	12987.6	10603.9	11099.5
NF54	ESEDGKDY	1868	1875	13.112	0.0015	0	0	0	0	0	0	0	48744.6	39498.3	142267	148263	66727.7	50702.2	31174.7	57467.6	46714.4
NF54	ESEDGK	1868	1873	0.58	NS	351386	237313	438329	123300	195350	250440	540828	286315	782248	967412	306004	461563	292107	269345	371637	273069
NF54	NIGENSTSGTVN	1906	1917	1.478	NS	0	2402.04	3351.81	1562.26	987.664	3716.69	1793.8	3594.12	1696.96	1520.12	1762.48	2403.31	2431.24	1798.63	4199.03	10769
NF54	ETQCEDNK	1924	1931	8.435	0.01	0	0	0	0	0	0	0	0	0	0	0	60172.4	25791.1	12876.7	26391.7	12509
NF54	GPLDLMNK	1932	1939	0.44	NS	0	129132	193799	204533	251784	310509	395586	331375	677314	481107	465101	487505	246045	259534	308858	254205
NF54	EIDNAIK	1969	1975	0.447	NS	944999	718304	1.32721e+06	746572	569766	870826	1.58331e+06	927846	2.41862e+06	3464652	640803	1.64467e+06	877643	801682	1.13842e+06	827101
NF54	KLYPLDR	1978	1984	6.835	0.002	0	0	0	117223	183628	151455	236749	152777	244949	407098	319353	357939	224324	185708	266739	214511
NF54	LYPLDR	1979	1984	0.193	NS	447511	382680	709337	865969	321740	436897	600664	450957	777473	840375	609316	725494	412861	404388	546725	442587
NF54	LDELDEW	2010	2016	2.101	NS	2177.81	0	4582.94	523.914	1219.04	2902.84	5150.97	1832.46	635.592	28364.5	3354.01	4535.78	3392.6	2988.89	2966.73	4846.52
NF54	NDVDMR	2017	2022	1.3	0.02	38006.1	38961.7	24311.1	9886.81	11635	22011.5	47554.9	29083.2	13978	260841	33375.8	70920.3	56225.7	49797.2	59764	110826
NF54	NDVDMRDPY	2017	2025	1.042	0.036	4464.23	3978.7	7855.54	2106.86	2512.49	6852.46	7428.19	5443.28	5844.5	18151.9	41738.4	8776.6	6928.31	4167.5	8322.9	7076.06
NF54	KGVLIPPR	2029	2036	2.678	0.01	0	77321.2	85780.5	39379.2	48205.2	50767.6	73532	84074.9	136045	106389	282621	152088	109959	60502.8	95919.4	56000.6
NF54	GVLIPPR	2030	2036	0.578	0.006	946800	1137941	1517145	840820	846238	878648	1.00003e+06	818781	1.53526e+06	1.78509e+06	1.44457e+06	2.15578e+06	1.26187e+06	1.71106e+06	1.15508e+06	967241
NF54	GVLIPPRR	2030	2037	-0.675	NS	287357	1421937	1.06571e+06	226649	699614	466586	376151	715513	280386	133004	301057	394835	628066	471157	444276	352565
NF54	LCFSRI	2040	2045	-0.605	NS	8899.86	13293.9	18201	6247.21	9338.23	8499.54	5421.59	8712.12	2997.29	2116.45	4910.98	8172.4	5941.93	9390.01	6500.76	19045.1
NF54	IVRGPANLR	2045	2053	0.457	NS	41472.9	94592.2	68454.8	42177.1	34336.3	32040.1	35102.4	29023.9	72657.6	35235.5	66937.2	103113	45569.9	45027.5	74580.7	59292.4
NF54	GPANLR	2048	2053	0.275	NS	501209	697371	884421	826275	472958	501833	671167	432737	871202	968143	854469	939848	552707	445479	710178	683638
NF54	GAQSEGK	2065	2071	0.32	NS	522834	640876	782055	1.46371e+06	370294	537668	876195	580014	1.35093e+06	1.71579e+06	655966	970616	575083	496074	865169	626640
NF54	GAQSEGKF	2065	2072	0.161	NS	38810.2	57901.8	70393.4	22355.3	39356.5	31409.3	33191.8	57776	21048.7	30516.8	41479.1	70205.1	38679.9	59716.8	45657.3	103811
NF54	FLGNYY	2072	2077	0.429	NS	25619.2	33010.6	46669.3	18678.9	23920.8	30914.1	39910.4	29901.4	27299.8	74508.4	48976.2	48071.6	32014	28467.5	46279.8	34703.6
NF54	YYNEDK	2076	2081	0.509	NS	12624.6	10485.3	17850.9	8421.54	6847.53	14202.3	14898.4	12944.5	26230.6	28298.9	18980.7	18767.8	10840.2	11326.3	15304	12599.9
NF54	ALEAMKN	2086	2092	0.9	0.009	143473	200646	174313	135326	160753	188898	164562	171008	154911	544847	264147	224156	242032	189128	262749	225535
NF54	ALEAMK	2086	2091	0.3	NS	858535	946981	1.31826e+06	3.19341e+06	626872	977867	1.53936e+06	962114	2.60462e+06	3.36921e+06	790399	1.57539e+06	949061	853640	1.5826e+06	994462
NF54	NSFYDY	2092	2097	1.443	NS	7389.93	0	11068.2	2727.6	4878.94	2877.17	4817.07	6325.79	3181.64	3282.32	5150.87	9459.64	3880.63	5325.88	5691.63	9530.26
NF54	NSFYDYEY	2092	2099	-0.05	NS	17819	14246.1	25484.2	6766.04	10794	14877.2	19510.3	22103.1	8812.97	14133.4	21713.9	18794.9	11867.8	11901	15632.8	20509.7
NF54	DYEYIIK	2096	2102	12.822	0.002	0	0	0	0	0	0	0	39984.2	37778.7	111029	63561.5	53758.3	34241.3	34051.3	61185.5	37794.4
NF54	GSDMLTNIQF	2103	2112	0.13	NS	34284.1	37897.9	51008.5	18736	30611.8	37121.2	48624.7	41828.8	30719.4	50361.5	50133.9	47841.1	34493	29864.2	46843.8	32263.6
NF54	TNIQFK	2108	2113	0.279	NS	1.41229e+06	1.17328e+06	1951637	516349	1.02331e+06	1216095	2.11062e+06	1.35029e+06	1.01061e+06	4733615	735772	2434039	1.19809e+06	1.34805e+06	1.63087e+06	1.23129e+06
NF54	DRLLEK	2120	2125	0.36	NS	44120	45977.7	74903	19385.1	29998.2	60786.7	35104.1	39369.9	28403.9	48738.2	165732	59959.7	50028.5	42975.3	41198.1	44807.2
NF54	VDDWWETN	2133	2140	0.442	NS	17106.7	7856.52	17539.9	3756.55	7052.3	11748.2	15676.2	11750.2	12551.9	24544.3	23326.4	17656.9	11237.1	7563.12	12961.6	11189
NF54	TPPQFLR	2172	2178	-0.562	NS	85190	96757.1	151230	426167	92030.5	296176	127563	126868	46856.6	99683.7	116815	124816	88292.3	101409	127812	133219
NF54	GAQESESK	2209	2216	0.878	0.01	411289	304133	485358	146499	222608	325249	574800	357207	396602	1.18985e+06	759740	842738	488607	359671	599117	540166
NF54	YQEWSR	2225	2230	-0.336	NS	26295.2	56655.6	33030.3	358017	15300.2	26278.1	27101.7	11461.7	194469	10289	30604.4	27996.8	22759.8	19911.3	15652.3	28076.6
NF54	SIQWEAISEGY	2233	2243	9.18	0.01	0	0	0	0	0	0	0	0	0	0	0	96847.9	50396.7	43439.3	31645.8	61130.9
NF54	EAISEGYK	2237	2244	6.745	0.0085	0	0	0	65551.4	127336	165703	263086	181965	246864	439519	285999	279321	184193	166123	204088	171766
NF54	EAISEGY	2237	2243	0.595	NS	20978	20304.4	25505.5	7243.85	15932.2	22170	36147.9	24992.6	23772.2	65939	49685.9	33532.9	24156.1	16514.3	27586.7	23708.5
NF54	GMDEFK	2248	2253	0.42	NS	407372	348102	620465	183515	332167	404388	700388	411578	853025	1.08819e+06	268148	723225	435160	377323	502390	367539
NF54	NDMQEITK	2285	2292	10.712	0.01	0	0	0	0	0	0	0	0	0	0	0	398385	272456	234265	307566	256383
NF54	YTNIGNEAF	2293	2301	-0.512	0.02	23110.3	14470	25855.2	13971.5	10497.7	15944	12141.6	21687.4	9636.78	11134.9	11015	13367.7	10150.5	10928.6	11980.4	14787.1
NF54	TNIGNEAF	2294	2301	0.373	NS	21131.9	36946.8	41150.2	12138.3	22841.4	23063.3	33068.2	21389.6	27015	48274	57765.6	37799.3	26797	21054.6	25366.7	28159.7
NF54	EQVDIPAEL	2306	2314	2.931	0.006	3893.13	3937.59	3756.75	1468.86	0	4530.21	6536.66	2878.12	2630.77	40952.6	20084.2	12062.2	8711.78	7409.8	9186.36	10666.9
NF54	IPAELEDVIY	2310	2319	0.25	NS	2757.4	4495.75	0	5694.33	0	1840.22	2407.23	3361.22	1023.19	790.305	1244.09	1966.3	1042.75	1699.72	2012.2	1558.68
NF54	HHEYDK	2323	2328	0.423	NS	216561	233696	355413	428508	200000	257040	220867	235407	546943	550468	402168	593426	255177	230702	249941	203979
NF54	GNDYICNK	2329	2336	9.762	0.025	0	0	0	0	0	76284.6	106695	73033.3	82752.2	152334	140264	123891	72161.1	66336.1	89229.1	65578.4
NF54	NINVNMK	2339	2345	0.5	NS	558437	457042	662607	221403	357123	400410	655862	449065	692201	1.04457e+06	415927	703502	424352	397236	521588	416078
NF54	NNDDTWTDL	2347	2355	0.624	NS	10889.9	4730.06	11546.6	2945.18	5231.46	7334.48	9657.34	5226.66	6576.06	24030.5	16157.1	11673	7898.09	5722.93	9553.2	8410.37
NF54	NSSDINK	2358	2364	0.667	NS	81859.6	74558.1	100471	40344.6	43772.2	65233.9	125740	72732.5	159984	203447	149366	138793	71210.8	59137.5	98747.4	93202.4
NF54	SSAISEVER	2400	2408	0.659	NS	947078	698236	1.49143e+06	346746	629407	883196	1570546	991665	914868	3300648	1.84094e+06	2.15941e+06	1.00149e+06	907871	1.22841e+06	854727
NF54	SSAISEVERL	2400	2409	0.657	NS	23265	30071.5	35900.4	8588.86	16632.1	20074.5	30341.5	23483.1	26996.3	43401.8	170106	31875.8	28761.1	17861.5	25323.7	23735.2
NF54	VYGEAK	2412	2417	0.174	NS	244766	271973	394353	229559	225223	284504	348996	262092	467178	527813	270864	311438	265404	231975	333272	216989
NF54	GEAKTK	2414	2419	13.648	0.0005	0	0	0	0	0	0	0	58531.4	114917	61071.2	104104	106079	105117	92944.8	62053.7	117306
NF54	TKVVHAM	2418	2424	0.635	0.005	68949.7	116363	108022	46645.3	124019	80797.9	109630	86316.1	127183	189474	127691	187995	141532	111861	114267	123615
NF54	VVHAMKY	2420	2426	0.69	0.02	265049	765301	439537	433737	344293	330253	581045	341474	637812	1.22655e+06	528493	930394	521170	465662	538703	783584
NF54	VVHAMK	2420	2425	-0.09	NS	739732	1.26267e+06	1.12008e+06	2.18442e+06	457675	579864	853733	755249	1.65589e+06	1.06802e+06	620411	1.06579e+06	627536	679852	511543	867775
NF54	ADIGSIIK	2429	2436	0.324	NS	73416.1	54960.9	71443.4	69454.5	47439.9	60361.7	83429.5	65586.6	43487.2	189288	103659	82296.5	73312.5	66692.7	78211.8	70308.7
NF54	WWDMNK	2466	2471	0.41	NS	0	279422	407677	738750	520988	412170	583234	406981	630022	685991	543689	602436	386181	447373	454183	358540
NF54	WDMNKY	2467	2472	0.65	NS	37642.6	35849.7	43167.8	27258.3	28263.9	35446.9	41804.8	42427.6	29249.8	145703	111159	47424.8	42488.4	30625.3	44287.4	41554.5
NF54	GNISENDR	2487	2494	-0.445	NS	40453.8	114827	35406.2	14289.4	11230.6	17191.6	20639.9	11508.9	8793.62	58826.7	21304	21844.3	11965.1	13478.9	16606.9	14199.1
NF54	EYQSLNSQY	2568	2576	-0.163	NS	52790.9	47668.8	77044.9	21858.1	32366.9	40375.6	67227.2	50694.5	29013.1	57332.5	53162.5	58409.9	27691.4	36189.2	35246.1	41978.7
NF54	QSLNSQY	2570	2576	0.395	NS	41527.1	49538.3	69186.7	17875.8	26484.1	39120.9	51646.1	44139.9	36419.9	69719.9	66139.7	72184.6	41521	41324.8	51505.5	50233.3
NF54	ESPEYFK	2589	2595	7.434	0.0085	0	0	0	207295	251322	373160	637548	428490	1.39489e+06	1.56297e+06	482116	797526	406311	393592	549106	461963
NF54	ESPEYF	2589	2594	0.984	0.02	21538.8	14284.9	22086	6163.2	10572.8	18007.7	28117.4	17903.3	16300.8	88174.4	53294.5	33532.7	23955.9	20808.9	24843.4	29547.1
NF54	FKDETR	2609	2614	0.273	NS	853320	711839	1167844	325899	535302	743788	1.17298e+06	831316	700495	1.83985e+06	646545	1512823	788641	692395	937082	632771
NF54	DDTEVK	2623	2628	0.885	0.03	20741.9	29310.6	16006.1	8703.46	16860.5	12378.8	25780.6	20067.2	11839.3	101949	35223	32480.8	24331.1	45272.5	24227	33494.1

## Sheet: ID1-DBL2-ID2
allele	Peptide	Start	End	log2 FC	P value	Intensity 031825__Fr1-20 TMT16-126_Primi_9	Intensity_Fr1-20 TMT16-127N_Primi_10	Intensity_Fr1-20 TMT16-127C_Primi_2	Intensity_Fr1-20 TMT16-128N_Primi_1	Intensity_Fr1-20 TMT16-128C_Primi_6	Intensity_Fr1-20 TMT16-129N_Primi_5	Intensity_Fr1-20 TMT16-129C_Primi_4	Intensity_Fr1-20 TMT16-130N_Primi_3	Intensity_Fr1-20 TMT16-130C_Multi_5	Intensity_Fr1-20 TMT16-131N_Multi_4	Intensity_Fr1-20 TMT16-131C_Multi_6	Intensity_Fr1-20 TMT16-132N_Multi_2	Intensity_Fr1-20 TMT16-132C_Multi_9	Intensity_Fr1-20 TMT16-133N_Multi_10	Intensity_Fr1-20 TMT16-133C_Multi_1	Intensity_Fr1-20 TMT16-134N_Multi_3
NF54	SSLENY	381	386	0.128433	NS	190044	124217	604568	175171	105512	407422	261388	208738	112394	117352	387262	313588	242244	187513	313724	525474
NF54	SSLENYIK	381	388	10.2983	0.001	0	0	0	0	0	0	0	0	0	1.08118e+06	5.6058e+06	8155944	4.8806e+06	1.16268e+06	3.04421e+06	7382075
NF54	IKGDPY	387	392	0.689061	NS	278002	274576	423987	106764	217682	1.05566e+06	129903	127144	64711.3	153357	468113	2.68816e+06	621672	238917	124316	2.59994e+06
NF54	GDPYFAEY	389	396	0.297627	NS	89825	63608.8	202582	102460	80494.2	143279	82661	92253	72128.2	80218.9	200693	168439	151522	59630.4	165156	188364
NF54	FAEYATK	393	399	0.163437	NS	611802	653046	564524	827876	1.03499e+06	1.2666e+06	881747	649017	411692	1224348	1.25716e+06	1.22002e+06	635630	476117	1.06383e+06	1393522
NF54	AEYATK	394	399	0.418844	NS	149425	232397	175349	150927	106107	237980	181848	162997	183672	164264	965672	326115	219235	83142	141004	289031
NF54	DANNPSEK	408	415	0.168147	NS	15961.1	12003.3	42037.4	14265.8	19245.2	31441.3	33163.3	18098.8	10855.6	13293.6	24205.6	36399	41982.4	16033.7	20352.6	62172.2
NF54	ANNPSEK	409	415	0.418025	NS	41220.7	59743.7	129861	77138.4	42066.7	98621	76498.5	62285.9	40559.4	44073.2	232863	127271	131982	54822.8	89369.1	147661
NF54	ESGIASV	428	434	-0.0983323	NS	16296.5	8615.24	44896.6	5600.68	13877	7295.85	8067.95	8790.03	12371.5	5095.46	17376.2	16518	9647.91	8480.22	13707.5	7214.79
NF54	LGVRENDK	467	474	6.20859	0.0005	0	0	0	0	0	0	0	26678.8	33176.7	48596.4	412747	119385	118173	48538	62715.7	778964
NF54	ENDKDLR	471	477	1.22896	NS	0	3.71156e+06	15900000	8.04845e+06	2.3187e+06	6.25634e+06	4.14265e+06	3.73478e+06	2.02389e+06	2482307	1.98908e+06	6704474	5307856	4808227	4.93676e+06	11500000
NF54	QDFLRI	495	500	-0.282549	NS	2438.21	4375.45	3477.56	4571.51	2741.25	3140.12	2669.12	4823.37	4330.87	1370.3	4596.14	3258.14	1843.97	1463.84	3077.25	2702.25
NF54	NNKNWIW	554	560	3.76314	0.01	0	0	0	0	0	0	0	0	0	0	0	81484.2	52655.7	34121.5	89035.4	81521
NF54	EGGLQK	567	572	0.0502483	NS	2.84086e+06	3.97063e+06	15000000	6199494	2668776	6300539	5012827	4657803	2.36394e+06	2.49353e+06	5.38647e+06	6.80403e+06	6835452	4380420	6.57226e+06	12800000
NF54	EGGLQKEY	567	574	6.78589	0.02	0	0	0	0	0	2.2388e+06	1.32271e+06	839013	806580	1.53244e+06	989170	2.0038e+06	1.7594e+06	2.0075e+06	1.44436e+06	4.35655e+06
NF54	EYANTIGLPPR	573	583	5.28614	0.02	0	0	0	0	0	345385	277780	276736	237374	246999	548462	403610	312371	187543	410999	449494
NF54	YANTIGLPPR	574	583	0.199073	NS	0	1326.35	0	1415	0	0	2423.09	1234.89	1023.28	2004.93	3991.23	0	1352.38	815.852	0	0
NF54	ANTIGLPPR	575	583	0.00828296	NS	667984	655745	1.25292e+06	734967	619809	805371	725396	537761	612098	702190	1.02565e+06	800017	632859	546605	859111	784724
NF54	TQELKNI	600	606	-1.80819	0.002	51819.2	152988	78636.4	182371	209287	237165	180699	108550	76021.8	54979.9	58405.7	37368.5	34436.9	17933.4	33192.4	22215.1
NF54	ELKNIR	602	607	0.32159	NS	1.56307e+06	975811	2.04179e+06	851442	1.39917e+06	3.87767e+06	3256928	2.22256e+06	1.37705e+06	2075700	5.27325e+06	2.93368e+06	1.38175e+06	1.06941e+06	3.42536e+06	2.77099e+06
NF54	TNSELLK	608	614	0.171757	NS	1.90868e+06	2255833	3.88255e+06	3.23849e+06	1.83818e+06	2.73647e+06	1.91258e+06	1.98506e+06	1.60435e+06	2.04925e+06	2372433	3.45667e+06	2.2893e+06	1.58964e+06	2.27614e+06	12000000
NF54	EWIIAAF	615	621	0.355117	NS	26145.9	30040.2	68120.3	40590.3	22990.5	39594.4	25749.7	29100.2	18540	22873.5	75290.5	51596.6	38332	22768	57852.3	131146
NF54	IIAAFH	617	622	0.038471	NS	262779	140880	773402	266140	386978	505994	368027	133059	125197	372790	410569	323099	244020	316433	325715	582256
NF54	AFHEGK	620	625	-0.164185	NS	293863	250492	718903	464253	294795	367725	305505	196157	171387	251875	219890	439253	264715	280207	342042	605142
NF54	NDDNGK	635	640	-0.0979041	NS	249784	317616	1.0792e+06	570206	204743	533817	341199	271861	154439	199671	306425	501895	465412	351083	295966	1.25056e+06
NF54	YGDLIK	653	658	0.0614524	NS	118138	75083.6	84300.1	69695.4	109801	89210.7	80815.5	45813.9	95662.8	88758.3	90429.3	131738	70907.8	66183.3	94507.1	59562
NF54	GTSIWDNEY	659	667	-0.115575	NS	28230.5	23715	136841	54282.2	26662	58897.7	46097.2	39287.9	22371.7	26173.9	50690.2	53725.4	35881.6	33068.9	59168.2	66129.7
NF54	DNEYTK	664	669	-0.128313	NS	786634	1.00246e+06	4525982	1.96194e+06	563568	2.26364e+06	1.31315e+06	1.21877e+06	613941	598837	1250076	1.58832e+06	1.51803e+06	1.38099e+06	1.44548e+06	3.17168e+06
NF54	DLELNLQK	670	677	7.42847	0.01	0	0	0	0	0	0	0	0	0	0	0	4226154	3.63432e+06	2.19491e+06	3.64419e+06	6.30303e+06
NF54	IFGKLFR	678	684	0.455413	NS	0	59007.6	211976	120534	57565	62908.1	38764.3	39463.2	48586.6	42229.5	36094.1	64812.6	45226.6	42784.1	112789	95975
NF54	SSLDELR	700	706	-0.220778	NS	351861	447130	1.98783e+06	961397	203010	749164	556527	427848	241153	219152	313442	734348	609274	495497	702021	1.23892e+06
NF54	SSLDELRESW	700	709	3.77796	0.03	0	0	0	0	0	87631.3	49363.3	40944.2	23039.2	37666.7	62828.7	70456.2	60583.9	66684.1	81393.1	160230
NF54	YIWLAMK	716	722	7.89928	0.0005	0	0	0	0	0	0	0	288250	478353	612578	366763	483280	405602	345040	618867	667104
NF54	IWLAMK	717	722	-0.136217	NS	68767.2	69946.8	150726	80480.1	58812.1	77445.8	65517.4	43909.9	52067	65117	54179.8	63009.8	56316	52924.4	83690.5	123231
NF54	LIPQYLR	753	759	0.0561453	NS	44325.1	112410	331693	220987	55484.5	111616	72035.4	72737.2	71216.4	56291.3	112674	143825	130772	72886.7	140770	187852
NF54	RFLQEW	759	764	0.163409	NS	39730.2	39048.4	110095	33823.1	30655.8	89212.2	70991.6	34937.8	34349.9	34772.1	123472	47051.8	39161.3	63135.7	59309.3	97205
NF54	FLQEWVEHF	760	768	7.71408	0.003	0	0	0	0	0	0	0	574215	269293	223330	252310	774356	563719	446090	672076	1.07305e+06
NF54	GGDGTAGSSW	817	826	0.147453	NS	36877.3	35405.8	85105.4	45970.5	42314.4	43121.3	54043.8	39121.9	49072.9	50924.5	87831.6	60506.5	43000.8	30869.1	54957.4	46832.7
NF54	RWDQIY	829	834	-0.100615	NS	903477	1.02063e+06	5.04848e+06	2.22503e+06	961654	1.52731e+06	1.32993e+06	930841	702626	864219	926570	1.5763e+06	1.59122e+06	1.55871e+06	1.51145e+06	3.24153e+06
NF54	WDQIYK	830	835	-0.131345	NS	572609	728173	2.21784e+06	1.59838e+06	647811	846297	525368	480130	461307	622776	494039	982320	789555	634324	844236	1672869
NF54	DQIYKR	831	836	0.0906958	NS	566014	426809	2.54192e+06	866080	609877	1.16185e+06	637540	423178	455967	738561	1.00294e+06	997828	755910	439015	1.10385e+06	1.36357e+06
NF54	YIEDAK	840	845	-0.22337	NS	1.14197e+06	1978077	7344856	4022774	1.35779e+06	2117999	1.89671e+06	1.6103e+06	928114	1168303	1.59527e+06	2393055	2.36368e+06	1668814	2.48504e+06	4.18454e+06
NF54	YIEDAKR	840	846	2.2414	NS	0	362593	1.68357e+06	10500000	3.41578e+06	7.3556e+06	5.20712e+06	4.16753e+06	3.67718e+06	4.17173e+06	3.6264e+06	6952149	6940634	5392260	4619420	13100000
NF54	IEDAKR	841	846	0.0997901	NS	2.92597e+06	1.39443e+06	12800000	3.1475e+06	2.87301e+06	5845950	3.13755e+06	1.75114e+06	1.49049e+06	3448596	3.68947e+06	3861825	3.32239e+06	4.07687e+06	2633853	10100000
NF54	NAAENK	862	867	-0.108204	NS	407212	358732	1555296	720939	215934	935182	570989	415961	221540	226899	641266	709615	467386	519475	570255	1.35955e+06
NF54	HLIDIGL	879	885	-0.180786	NS	14723.5	19328.9	69168.2	28893.7	12875.5	28070.9	20505.8	12835.2	10469.2	10643.6	57198.7	16423.5	14655.7	19997	17638.9	34590.7
NF54	TTYTTY	909	914	0.194828	NS	50322.7	34164.2	113565	43023.1	47124.1	70231	46705.4	29750.8	28159.8	54711.7	99777.4	43612.1	43502.4	43515.2	91751.3	99469.4
NF54	TTYTTTEK	912	919	7.27541	0.0006	0	0	0	0	0	0	0	96229	121697	457147	272793	239609	232610	162902	431794	524765
NF54	GNTPHGY	945	951	-0.133173	NS	309091	642378	2.01446e+06	723559	226463	614164	565267	430347	233116	262639	568741	668883	650691	520187	568702	1.04285e+06
NF54	GNTPHGYK	945	952	0.337554	NS	367954	569288	2.13183e+06	1.47983e+06	494199	850206	645220	1.10197e+06	579114	566489	1.12763e+06	1.80011e+06	1.44915e+06	524668	1.44458e+06	1.75881e+06
NF54	EYMNQW	971	976	0.204325	NS	105832	81814.1	322617	147972	74961.8	215366	162056	149451	86851.6	92653.6	231632	234061	191442	101183	218971	273379
NF54	SCGSAR	977	982	0.357177	NS	25447.5	26336.7	66277.7	24598.5	19966.8	49527.5	30506.9	33690.7	30977.5	28130.5	65744.6	53366.8	44875.8	23773.3	37081	70423.9
NF54	GYKNDNY	987	993	-0.0303973	NS	270432	315617	1.33974e+06	450820	162081	655517	487079	362282	188108	189344	510447	574229	447972	373808	527180	886122
NF54	NDNYEL	990	995	0.223092	NS	14016.4	7664.33	29741.2	12313.5	8143.55	25684.7	15959.3	13617	9359.54	9708.53	31558.3	21852.3	11087.8	12869.6	21361	34863.4
NF54	YNGVDVK	998	1004	0.144304	NS	112842	121477	391850	189192	120273	231977	173800	134696	82705.4	105335	191399	247197	195305	126579	340875	426041
NF54	NGVDVKPT	999	1006	0.166737	NS	557803	266478	1.4263e+06	432509	288950	1.43942e+06	733823	516329	292562	294874	797123	1232328	645944	548099	768297	1.58316e+06
NF54	GVDVKPT	1000	1006	0.184482	NS	58633.9	56345.5	183560	74854.5	48529.3	111742	116498	84262.3	55633.5	61429	132784	127538	113191	65919.6	108309	145687

## Sheet: DBL4
allele	Peptide	Start	End	log2 FC	P value	Intensity 031825__Fr1-20 TMT16-126_Primi_9	Intensity_Fr1-20 TMT16-127N_Primi_10	Intensity_Fr1-20 TMT16-127C_Primi_2	Intensity_Fr1-20 TMT16-128N_Primi_1	Intensity_Fr1-20 TMT16-128C_Primi_6	Intensity_Fr1-20 TMT16-129N_Primi_5	Intensity_Fr1-20 TMT16-129C_Primi_4	Intensity_Fr1-20 TMT16-130N_Primi_3	Intensity_Fr1-20 TMT16-130C_Multi_5	Intensity_Fr1-20 TMT16-131N_Multi_4	Intensity_Fr1-20 TMT16-131C_Multi_6	Intensity_Fr1-20 TMT16-132N_Multi_2	Intensity_Fr1-20 TMT16-132C_Multi_9	Intensity_Fr1-20 TMT16-133N_Multi_10	Intensity_Fr1-20 TMT16-133C_Multi_1	Intensity_Fr1-20 TMT16-134N_Multi_3
NF54	NDNIEYK	1538	1544	2.62427	0.03	0	0	0	41511.4	47857.2	43669.2	100162	79389.5	65875.8	84638.8	98070.5	84957.9	78923.2	66025.4	53322.1	110036
NF54	YKTYYP	1543	1548	1.09963	0.0008	14068.9	17722.9	24828.4	13069.7	11808.1	9733.78	15573.2	20132.9	35014.1	31801.2	33710.1	47684.4	32378.5	28200.1	28508.6	37248.3
NF54	KTYYPY	1544	1549	1.08511	0.0008	15616.2	35268.1	47100.4	26690.3	20458.6	20591.2	36129.9	45955.8	67638.5	67298.3	75804.5	61875.8	57767.4	58669.7	48924.2	66141.5
NF54	TYYPYGDY	1545	1552	0.624391	0.005	53289.5	87344.6	96838.2	73001.1	70635.6	77171.1	111236	133464	117805	137124	163507	144741	141507	100365	105188	154083
NF54	YPYGDY	1547	1552	0.567985	0.02	9931.95	11605	15878.1	11085.1	13711.3	12791.6	24079.4	18869	18538.8	23511.7	29573	22558.1	16352.6	16442.9	16956.9	34355.6
NF54	EYNNAEK	1565	1571	0.29239	NS	133794	123895	162327	117088	164321	154618	537144	257139	173614	245024	286144	310649	208393	167276	161803	265253
NF54	KLENGR	1594	1599	0.197275	NS	52672.2	33789.3	59162.8	40160.4	61657.3	57547.9	230336	88470.2	60987.1	98258.2	104482	94303	57004	51631.1	56227.8	96013.5
NF54	TLEGVY	1600	1605	-0.0403524	NS	29400.9	21538.5	31924.8	26694.8	34817.3	33873.1	115054	61996.3	27807.3	43214	52041.3	52977.2	30856.6	24435.8	28534.8	51269.8
NF54	GVYVPPRR	1603	1610	1.1862	0.046	9452.58	7752.33	11716.8	12250.3	16985.4	17273.1	12834.4	11448.6	12737.8	17803.1	39177.3	14545.9	45919.6	0	1.24372e+06	65566.5
NF54	ELFPIIIK	1617	1624	6.03374	0.01	0	0	0	0	0	0	0	0	0	0	0	1.11343e+06	790302	634573	604427	999170
NF54	LFPIIIK	1618	1624	0.494463	NS	5204.48	2807.31	5522.11	3417.35	3471.18	2761.31	8338.46	6568.78	6865.24	10574.7	6339.5	7581.89	4786.34	4946.21	7136.85	6818.99
NF54	NDITNAK	1627	1633	0.0265021	NS	155806	81536.5	118830	89095.4	133009	117585	447266	228048	107599	178418	186695	185459	139289	124976	102563	210587
NF54	QIVAER	1641	1646	-0.0749767	NS	61498.8	86790.9	70973	93618.9	97277	67779.3	485563	79947.6	75901	76170.8	110588	101264	99240.9	95738.6	87694.7	111691
NF54	QYHAHNDTTY	1654	1663	4.37967	0.001	0	0	0	0	0	0	0	22567.2	18239.5	24760.8	96863.3	26190.2	25790.2	29608.1	22307	31969.5
NF54	HAHNDTTY	1656	1663	0.544953	NS	7454.82	9138.03	7044.21	2293.79	2868.54	4733.96	5616.74	30525.2	11518.9	27050.7	7945.4	12689.7	3661.73	9163.63	4578.38	17980.6
NF54	DLEDIIK	1679	1685	0.018062	NS	258737	186100	267186	253406	318297	315836	1.12154e+06	503382	251775	408466	470669	478120	316111	265165	239810	440562
NF54	GNDLVHDEY	1686	1694	0.0758949	NS	83985.7	69507.9	91395.6	68674.8	89916.7	104799	325306	202743	82550.2	134895	173792	152228	114660	81793.4	92980.8	136306
NF54	NDIETK	1712	1717	-0.0224705	NS	358835	227592	330862	238784	365744	333298	1.34083e+06	636993	272044	468369	491744	571147	391847	300548	232620	605563
NF54	ITGANK	1734	1739	0.113153	NS	211964	164258	224698	153121	257267	227862	716679	420695	178947	328427	343141	338934	254720	260639	219470	399942
NF54	SDPKTIR	1740	1746	1.20075	0.003	155621	382695	373118	233887	291052	269993	292131	507601	753032	785761	1.17649e+06	814195	566452	462741	360936	894285
NF54	VWDAMQSGVR	1749	1758	1.06899	0.002	14332.4	42395.9	46890.2	24375.5	30514.2	32508.2	30132.5	48548.5	68267.4	75523.1	88930.7	79821.7	41561.5	53534.9	60310.7	89162.9
NF54	DAMQSGVR	1751	1758	0.275547	NS	173698	168065	247313	171804	209286	231775	801337	431851	224725	392317	419628	453490	270545	229981	215088	430645
NF54	AIDEEK	1760	1765	0.0213079	NS	408643	167966	241559	199377	251369	306622	946497	472943	221327	404017	430184	451800	294276	243693	231656	445623
NF54	HIGIAK	1782	1787	0.0432649	NS	105596	66982.3	105317	78148.3	109404	115627	275049	202553	79205	134896	148693	174682	130438	102484	89404.2	158112
NF54	HIGIAKPQ	1782	1789	0.117099	NS	77475	63433.1	90666.7	79177.7	98066.5	83235.8	231231	134919	82313.5	135856	123989	121318	81106.5	96584.6	94706.2	139181
NF54	IGIAKPQ	1783	1789	0.130879	NS	391254	316056	444916	343870	487186	471291	1.31358e+06	795757	395815	697183	661782	731554	495469	449655	422827	747195
NF54	WLEEWTNEF	1793	1801	2.21086	0.001	0	0	0	0	0	0	0	0	0	3897.27	6402.88	5014.6	4409.85	4932.57	4618.74	4366.01
NF54	YFEDMK	1808	1813	0.0205416	NS	430138	252438	380142	303698	421580	449083	1.41118e+06	727266	336141	609177	609288	644285	475590	348868	338108	606228
NF54	SNYYNK	1855	1860	0.44327	0.04	16199.2	8342.75	10866.9	4098.94	5891.84	6104.25	7784.44	8944.22	10878.8	18072.4	11642.8	11010.3	6876.98	9127.86	10961.9	13797.6
NF54	ESEDGK	1868	1873	-0.181649	NS	102199	51202.8	76265.1	55532.1	84838.2	91033.2	323534	134616	63197.4	115604	104159	101656	88686.1	62142.1	58573.2	108604
NF54	ESEDGKDY	1868	1875	5.28109	0.002	0	0	0	0	0	0	0	76182.4	47546.8	79443.3	90068.7	93984.4	57775	51516.3	43674.7	85582.3
NF54	NIGENSTSGTVN	1906	1917	0.885729	0.01	0	1948.07	2859.66	1412.58	3072.32	3097.47	6443.46	3882.58	3357.67	4835.02	9652.98	4430.47	4248.79	6289.48	3809.13	7355.47
